# Supplementary material for: ECCsplorer: a pipeline to detect extrachromosomal circular DNA (eccDNA) from next-generation sequencing data
Source: BMC Bioinformatics. 2022 Jan 14;23:40. doi: 10.1186/s12859-021-04545-2 (PMC8760651; doi:10.1186/s12859-021-04545-2)
Supplement: Supplementary file 4 — Additional file 4. Data: Data underlying the plots in Figures 1–3. Results from comparison of tools using H. sapiens data can be found in Supp. Info. 4: Supplementary Data (Data_Fig_3b_comparison… 2 files). [file 12859_2021_4545_MOESM4_ESM.zip]

Archive with 18 entries (18 files):
- Data_Fig_1b.csv
- Data_Fig_1c.csv
- Data_Fig_1d_cluster_positions.csv
- Data_Fig_1d_coverage.csv
- Data_Fig_2a.csv
- Data_Fig_2b.csv
- Data_Fig_2c_cluster_positions.csv
- Data_Fig_2c_coverage.csv
- Data_Fig_2d.csv
- Data_Fig_2d_low-conf.csv
- Data_Fig_2e.csv
- Data_Fig_3a_Circle-Map_bwa-mem.csv
- Data_Fig_3a_Circle-Map_output_candidates.csv
- Data_Fig_3a_comparison_ECC_with_Lan-CM.csv
- Data_Fig_3a_comparison_Lan_with_ECC-CM.csv
- Data_Fig_3a_comparison_Lan_with_ECC-lowconf.bed
- Data_Fig_3b_comparison_CM_with_Mol-ECC.csv
- Data_Fig_3b_comparison_ECC_with_Mol-CM.csv
