# Supplementary material for: ECCsplorer: a pipeline to detect extrachromosomal circular DNA (eccDNA) from next-generation sequencing data
Source: BMC Bioinformatics. 2022 Jan 14;23:40. doi: 10.1186/s12859-021-04545-2 (PMC8760651; doi:10.1186/s12859-021-04545-2)
Supplement: Supplementary file 4 — Additional file 4. Data: Data underlying the plots in Figures 1–3. Results from comparison of tools using H. sapiens data can be found in Supp. Info. 4: Supplementary Data (Data_Fig_3b_comparison… 2 files). [file 12859_2021_4545_MOESM4_ESM.zip › Data_Fig_1b.csv]

chr	start	end	circsim [BPM]	control [BPM]
chr1	0	100	1	1
chr1	100	200	1	1
chr1	200	300	1	1
chr1	300	400	1	2
chr1	400	500	1	3
chr1	500	600	1	2
chr1	600	700	1	2
chr1	700	800	1	2
chr1	800	900	1	2
chr1	900	1000	1	2
chr1	1000	1100	1	2
chr1	1100	1200	1	2
chr1	1200	1300	1	2
chr1	1300	1400	1	2
chr1	1400	1500	1	2
chr1	1500	1600	2	2
chr1	1600	1700	2	2
chr1	1700	1800	2	2
chr1	1800	1900	2	1
chr1	1900	2000	1	2
chr1	2000	2100	1	2
chr1	2100	2200	1	2
chr1	2200	2300	1	2
chr1	2300	2400	1	2
chr1	2400	2500	1	2
chr1	2500	2600	1	2
chr1	2600	2700	1	2
chr1	2700	2800	1	2
chr1	2800	2900	1	2
chr1	2900	3000	1	2
chr1	3000	3100	1	2
chr1	3100	3200	1	2
chr1	3200	3300	1	2
chr1	3300	3400	1	2
chr1	3400	3500	1	2
chr1	3500	3600	1	2
chr1	3600	3700	1	2
chr1	3700	3800	1	2
chr1	3800	3900	1	2
chr1	3900	4000	1	2
chr1	4000	4100	1	2
chr1	4100	4200	1	3
chr1	4200	4300	1	3
chr1	4300	4400	1	3
chr1	4400	4500	1	3
chr1	4500	4600	1	3
chr1	4600	4700	2	3
chr1	4700	4800	2	2
chr1	4800	4900	2	2
chr1	4900	5000	2	2
chr1	5000	5100	2	2
chr1	5100	5200	1	2
chr1	5200	5300	1	2
chr1	5300	5400	2	2
chr1	5400	5500	2	2
chr1	5500	5600	1	2
chr1	5600	5700	1	3
chr1	5700	5800	1	3
chr1	5800	5900	2	2
chr1	5900	6000	2	2
chr1	6000	6100	2	3
chr1	6100	6200	1	2
chr1	6200	6300	2	3
chr1	6300	6400	1	2
chr1	6400	6500	1	2
chr1	6500	6600	1	2
chr1	6600	6700	1	3
chr1	6700	6800	1	2
chr1	6800	6900	1	2
chr1	6900	7000	1	2
chr1	7000	7100	1	1
chr1	7100	7200	1	2
chr1	7200	7300	1	2
chr1	7300	7400	1	2
chr1	7400	7500	1	2
chr1	7500	7600	1	2
chr1	7600	7700	1	2
chr1	7700	7800	1	2
chr1	7800	7900	1	2
chr1	7900	8000	1	3
chr1	8000	8100	1	3
chr1	8100	8200	1	3
chr1	8200	8300	1	2
chr1	8300	8400	1	3
chr1	8400	8500	1	2
chr1	8500	8600	1	2
chr1	8600	8700	1	2
chr1	8700	8800	1	2
chr1	8800	8900	1	2
chr1	8900	9000	1	2
chr1	9000	9100	1	2
chr1	9100	9200	1	3
chr1	9200	9300	1	3
chr1	9300	9400	1	3
chr1	9400	9500	1	4
chr1	9500	9600	1	3
chr1	9600	9700	1	3
chr1	9700	9800	1	2
chr1	9800	9900	1	3
chr1	9900	10000	1	2
chr1	10000	10100	1	1
chr1	10100	10200	1	1
chr1	10200	10300	1	2
chr1	10300	10400	1	2
chr1	10400	10500	1	2
chr1	10500	10600	1	2
chr1	10600	10700	1	3
chr1	10700	10800	1	3
chr1	10800	10900	1	3
chr1	10900	11000	1	2
chr1	11000	11100	1	3
chr1	11100	11200	1	3
chr1	11200	11300	1	2
chr1	11300	11400	1	2
chr1	11400	11500	1	3
chr1	11500	11600	1	3
chr1	11600	11700	2	3
chr1	11700	11800	2	2
chr1	11800	11900	1	2
chr1	11900	12000	2	3
chr1	12000	12100	2	3
chr1	12100	12200	1	2
chr1	12200	12300	1	3
chr1	12300	12400	1	3
chr1	12400	12500	1	2
chr1	12500	12600	1	3
chr1	12600	12700	1	3
chr1	12700	12800	1	2
chr1	12800	12900	1	2
chr1	12900	13000	1	2
chr1	13000	13100	1	1
chr1	13100	13200	2	1
chr1	13200	13300	2	2
chr1	13300	13400	1	2
chr1	13400	13500	2	2
chr1	13500	13600	1	2
chr1	13600	13700	1	2
chr1	13700	13800	1	2
chr1	13800	13900	1	2
chr1	13900	14000	1	2
chr1	14000	14100	1	2
chr1	14100	14200	1	2
chr1	14200	14300	1	2
chr1	14300	14400	1	2
chr1	14400	14500	1	2
chr1	14500	14600	1	2
chr1	14600	14700	1	2
chr1	14700	14800	1	2
chr1	14800	14900	1	2
chr1	14900	15000	1	2
chr1	15000	15100	1	2
chr1	15100	15200	1	2
chr1	15200	15300	1	2
chr1	15300	15400	1	2
chr1	15400	15500	1	2
chr1	15500	15600	1	2
chr1	15600	15700	1	3
chr1	15700	15800	1	3
chr1	15800	15900	1	2
chr1	15900	16000	1	2
chr1	16000	16100	1	2
chr1	16100	16200	1	2
chr1	16200	16300	1	3
chr1	16300	16400	1	2
chr1	16400	16500	1	2
chr1	16500	16600	1	2
chr1	16600	16700	1	2
chr1	16700	16800	1	3
chr1	16800	16900	1	3
chr1	16900	17000	1	2
chr1	17000	17100	1	3
chr1	17100	17200	1	3
chr1	17200	17300	1	3
chr1	17300	17400	1	2
chr1	17400	17500	1	2
chr1	17500	17600	1	2
chr1	17600	17700	1	2
chr1	17700	17800	1	3
chr1	17800	17900	1	2
chr1	17900	18000	1	2
chr1	18000	18100	1	2
chr1	18100	18200	1	2
chr1	18200	18300	1	2
chr1	18300	18400	1	2
chr1	18400	18500	1	2
chr1	18500	18600	1	2
chr1	18600	18700	1	2
chr1	18700	18800	1	2
chr1	18800	18900	1	2
chr1	18900	19000	1	2
chr1	19000	19100	1	2
chr1	19100	19200	1	2
chr1	19200	19300	1	2
chr1	19300	19400	1	2
chr1	19400	19500	1	2
chr1	19500	19600	1	2
chr1	19600	19700	1	3
chr1	19700	19800	1	2
chr1	19800	19900	1	1
chr1	19900	20000	1	1
chr1	20000	20100	1	1
chr1	20100	20200	1	1
chr1	20200	20300	2	1
chr1	20300	20400	1	1
chr1	20400	20500	1	1
chr1	20500	20600	2	2
chr1	20600	20700	2	2
chr1	20700	20800	1	2
chr1	20800	20900	1	2
chr1	20900	21000	1	2
chr1	21000	21100	1	1
chr1	21100	21200	1	1
chr1	21200	21300	1	2
chr1	21300	21400	1	2
chr1	21400	21500	1	2
chr1	21500	21600	1	1
chr1	21600	21700	1	2
chr1	21700	21800	1	2
chr1	21800	21900	2	2
chr1	21900	22000	1	2
chr1	22000	22100	1	2
chr1	22100	22200	1	2
chr1	22200	22300	1	2
chr1	22300	22400	1	3
chr1	22400	22500	1	3
chr1	22500	22600	2	3
chr1	22600	22700	2	3
chr1	22700	22800	1	2
chr1	22800	22900	1	2
chr1	22900	23000	1	2
chr1	23000	23100	1	2
chr1	23100	23200	1	2
chr1	23200	23300	1	2
chr1	23300	23400	1	2
chr1	23400	23500	1	2
chr1	23500	23600	1	2
chr1	23600	23700	1	1
chr1	23700	23800	1	2
chr1	23800	23900	1	2
chr1	23900	24000	1	2
chr1	24000	24100	1	2
chr1	24100	24200	1	3
chr1	24200	24300	1	3
chr1	24300	24400	1	3
chr1	24400	24500	1	3
chr1	24500	24600	1	3
chr1	24600	24700	1	3
chr1	24700	24800	1	2
chr1	24800	24900	2	3
chr1	24900	25000	1	3
chr1	25000	25100	1	3
chr1	25100	25200	2	2
chr1	25200	25300	2	2
chr1	25300	25400	2	2
chr1	25400	25500	2	2
chr1	25500	25600	2	2
chr1	25600	25700	2	2
chr1	25700	25800	2	2
chr1	25800	25900	1	2
chr1	25900	26000	1	1
chr1	26000	26100	1	2
chr1	26100	26200	2	2
chr1	26200	26300	2	2
chr1	26300	26400	2	2
chr1	26400	26500	2	3
chr1	26500	26600	2	2
chr1	26600	26700	2	2
chr1	26700	26800	1	2
chr1	26800	26900	1	2
chr1	26900	27000	1	2
chr1	27000	27100	1	2
chr1	27100	27200	1	2
chr1	27200	27300	1	2
chr1	27300	27400	1	2
chr1	27400	27500	1	2
chr1	27500	27600	1	2
chr1	27600	27700	1	2
chr1	27700	27800	1	2
chr1	27800	27900	1	2
chr1	27900	28000	1	2
chr1	28000	28100	1	2
chr1	28100	28200	1	3
chr1	28200	28300	1	3
chr1	28300	28400	1	2
chr1	28400	28500	1	2
chr1	28500	28600	1	2
chr1	28600	28700	1	2
chr1	28700	28800	1	2
chr1	28800	28900	1	2
chr1	28900	29000	1	2
chr1	29000	29100	1	1
chr1	29100	29200	1	2
chr1	29200	29300	1	2
chr1	29300	29400	2	2
chr1	29400	29500	1	1
chr1	29500	29600	1	2
chr1	29600	29700	1	2
chr1	29700	29800	1	2
chr1	29800	29900	1	2
chr1	29900	30000	1	2
chr1	30000	30100	1	3
chr1	30100	30200	1	3
chr1	30200	30300	1	3
chr1	30300	30400	1	2
chr1	30400	30500	1	2
chr1	30500	30600	1	2
chr1	30600	30700	1	2
chr1	30700	30800	1	3
chr1	30800	30900	1	2
chr1	30900	31000	1	2
chr1	31000	31100	1	3
chr1	31100	31200	2	2
chr1	31200	31300	1	1
chr1	31300	31400	1	2
chr1	31400	31500	1	2
chr1	31500	31600	1	2
chr1	31600	31700	1	2
chr1	31700	31800	1	2
chr1	31800	31900	1	2
chr1	31900	32000	1	2
chr1	32000	32100	1	2
chr1	32100	32200	1	2
chr1	32200	32300	1	2
chr1	32300	32400	1	3
chr1	32400	32500	1	3
chr1	32500	32600	1	3
chr1	32600	32700	1	2
chr1	32700	32800	1	2
chr1	32800	32900	1	2
chr1	32900	33000	1	2
chr1	33000	33100	1	2
chr1	33100	33200	1	2
chr1	33200	33300	1	3
chr1	33300	33400	1	3
chr1	33400	33500	1	2
chr1	33500	33600	1	2
chr1	33600	33700	1	3
chr1	33700	33800	1	2
chr1	33800	33900	1	2
chr1	33900	34000	1	2
chr1	34000	34100	1	3
chr1	34100	34200	2	2
chr1	34200	34300	2	2
chr1	34300	34400	1	2
chr1	34400	34500	1	2
chr1	34500	34600	1	2
chr1	34600	34700	1	3
chr1	34700	34800	1	2
chr1	34800	34900	1	2
chr1	34900	35000	1	2
chr1	35000	35100	1	3
chr1	35100	35200	1	3
chr1	35200	35300	1	2
chr1	35300	35400	1	3
chr1	35400	35500	1	2
chr1	35500	35600	1	2
chr1	35600	35700	1	3
chr1	35700	35800	1	2
chr1	35800	35900	1	2
chr1	35900	36000	1	2
chr1	36000	36100	1	3
chr1	36100	36200	1	3
chr1	36200	36300	1	2
chr1	36300	36400	1	2
chr1	36400	36500	1	2
chr1	36500	36600	1	1
chr1	36600	36700	1	2
chr1	36700	36800	1	2
chr1	36800	36900	1	2
chr1	36900	37000	1	2
chr1	37000	37100	1	2
chr1	37100	37200	1	2
chr1	37200	37300	1	2
chr1	37300	37400	1	2
chr1	37400	37500	1	2
chr1	37500	37600	1	2
chr1	37600	37700	1	2
chr1	37700	37800	1	2
chr1	37800	37900	1	3
chr1	37900	38000	1	2
chr1	38000	38100	1	2
chr1	38100	38200	1	2
chr1	38200	38300	1	2
chr1	38300	38400	1	2
chr1	38400	38500	1	2
chr1	38500	38600	2	3
chr1	38600	38700	1	2
chr1	38700	38800	1	2
chr1	38800	38900	1	2
chr1	38900	39000	1	2
chr1	39000	39100	1	2
chr1	39100	39200	1	2
chr1	39200	39300	1	2
chr1	39300	39400	1	2
chr1	39400	39500	2	3
chr1	39500	39600	1	2
chr1	39600	39700	1	2
chr1	39700	39800	1	3
chr1	39800	39900	1	2
chr1	39900	40000	1	2
chr1	40000	40100	1	3
chr1	40100	40200	1	2
chr1	40200	40300	1	2
chr1	40300	40400	1	2
chr1	40400	40500	1	2
chr1	40500	40600	1	2
chr1	40600	40700	1	2
chr1	40700	40800	1	2
chr1	40800	40900	1	2
chr1	40900	41000	1	2
chr1	41000	41100	1	2
chr1	41100	41200	1	2
chr1	41200	41300	1	2
chr1	41300	41400	2	2
chr1	41400	41500	1	2
chr1	41500	41600	1	3
chr1	41600	41700	1	3
chr1	41700	41800	1	2
chr1	41800	41900	1	2
chr1	41900	42000	1	2
chr1	42000	42100	1	2
chr1	42100	42200	1	2
chr1	42200	42300	1	2
chr1	42300	42400	1	2
chr1	42400	42500	1	2
chr1	42500	42600	1	2
chr1	42600	42700	1	3
chr1	42700	42800	1	2
chr1	42800	42900	1	2
chr1	42900	43000	1	2
chr1	43000	43100	1	3
chr1	43100	43200	1	3
chr1	43200	43300	1	3
chr1	43300	43400	1	3
chr1	43400	43500	1	2
chr1	43500	43600	1	2
chr1	43600	43700	1	3
chr1	43700	43800	1	2
chr1	43800	43900	1	3
chr1	43900	44000	1	2
chr1	44000	44100	1	2
chr1	44100	44200	1	2
chr1	44200	44300	1	2
chr1	44300	44400	1	2
chr1	44400	44500	1	2
chr1	44500	44600	1	2
chr1	44600	44700	1	2
chr1	44700	44800	1	2
chr1	44800	44900	1	3
chr1	44900	45000	1	3
chr1	45000	45100	1	2
chr1	45100	45200	1	2
chr1	45200	45300	1	3
chr1	45300	45400	1	2
chr1	45400	45500	1	1
chr1	45500	45600	1	1
chr1	45600	45700	1	2
chr1	45700	45800	1	2
chr1	45800	45900	1	2
chr1	45900	46000	1	2
chr1	46000	46100	1	2
chr1	46100	46200	1	2
chr1	46200	46300	1	3
chr1	46300	46400	1	3
chr1	46400	46500	1	3
chr1	46500	46600	1	3
chr1	46600	46700	1	2
chr1	46700	46800	1	3
chr1	46800	46900	1	3
chr1	46900	47000	2	3
chr1	47000	47100	2	3
chr1	47100	47200	2	3
chr1	47200	47300	2	2
chr1	47300	47400	2	2
chr1	47400	47500	2	2
chr1	47500	47600	2	2
chr1	47600	47700	1	2
chr1	47700	47800	2	2
chr1	47800	47900	2	2
chr1	47900	48000	1	2
chr1	48000	48100	1	2
chr1	48100	48200	2	2
chr1	48200	48300	1	2
chr1	48300	48400	1	2
chr1	48400	48500	1	2
chr1	48500	48600	1	3
chr1	48600	48700	1	2
chr1	48700	48800	1	2
chr1	48800	48900	1	2
chr1	48900	49000	1	2
chr1	49000	49100	1	2
chr1	49100	49200	1	2
chr1	49200	49300	1	2
chr1	49300	49400	1	3
chr1	49400	49500	1	2
chr1	49500	49600	1	3
chr1	49600	49700	1	2
chr1	49700	49800	1	2
chr1	49800	49900	1	3
chr1	49900	50000	1	3
chr1	50000	50100	1	2
chr1	50100	50200	1	2
chr1	50200	50300	2	2
chr1	50300	50400	1	1
chr1	50400	50500	1	2
chr1	50500	50600	1	2
chr1	50600	50700	1	3
chr1	50700	50800	1	3
chr1	50800	50900	1	3
chr1	50900	51000	1	3
chr1	51000	51100	1	2
chr1	51100	51200	1	2
chr1	51200	51300	1	2
chr1	51300	51400	1	2
chr1	51400	51500	2	2
chr1	51500	51600	2	2
chr1	51600	51700	2	3
chr1	51700	51800	2	3
chr1	51800	51900	3	2
chr1	51900	52000	2	3
chr1	52000	52100	1	3
chr1	52100	52200	2	3
chr1	52200	52300	2	3
chr1	52300	52400	1	3
chr1	52400	52500	1	3
chr1	52500	52600	1	3
chr1	52600	52700	1	3
chr1	52700	52800	1	2
chr1	52800	52900	1	2
chr1	52900	53000	1	2
chr1	53000	53100	2	2
chr1	53100	53200	1	2
chr1	53200	53300	1	2
chr1	53300	53400	2	2
chr1	53400	53500	1	2
chr1	53500	53600	1	2
chr1	53600	53700	1	2
chr1	53700	53800	1	2
chr1	53800	53900	1	2
chr1	53900	54000	1	3
chr1	54000	54100	1	2
chr1	54100	54200	1	2
chr1	54200	54300	1	3
chr1	54300	54400	1	3
chr1	54400	54500	1	3
chr1	54500	54600	1	3
chr1	54600	54700	1	2
chr1	54700	54800	1	3
chr1	54800	54900	1	3
chr1	54900	55000	1	2
chr1	55000	55100	1	2
chr1	55100	55200	1	2
chr1	55200	55300	1	2
chr1	55300	55400	1	1
chr1	55400	55500	1	2
chr1	55500	55600	1	2
chr1	55600	55700	2	2
chr1	55700	55800	1	2
chr1	55800	55900	1	2
chr1	55900	56000	1	2
chr1	56000	56100	1	1
chr1	56100	56200	1	1
chr1	56200	56300	1	2
chr1	56300	56400	2	3
chr1	56400	56500	1	3
chr1	56500	56600	1	3
chr1	56600	56700	1	3
chr1	56700	56800	2	3
chr1	56800	56900	1	3
chr1	56900	57000	1	2
chr1	57000	57100	1	2
chr1	57100	57200	2	2
chr1	57200	57300	1	2
chr1	57300	57400	1	2
chr1	57400	57500	1	2
chr1	57500	57600	1	2
chr1	57600	57700	1	2
chr1	57700	57800	1	2
chr1	57800	57900	1	2
chr1	57900	58000	1	2
chr1	58000	58100	1	2
chr1	58100	58200	1	2
chr1	58200	58300	1	2
chr1	58300	58400	1	2
chr1	58400	58500	1	2
chr1	58500	58600	1	3
chr1	58600	58700	1	2
chr1	58700	58800	1	2
chr1	58800	58900	2	2
chr1	58900	59000	2	2
chr1	59000	59100	2	2
chr1	59100	59200	2	2
chr1	59200	59300	1	3
chr1	59300	59400	2	2
chr1	59400	59500	2	2
chr1	59500	59600	1	2
chr1	59600	59700	1	2
chr1	59700	59800	1	2
chr1	59800	59900	1	2
chr1	59900	60000	1	2
chr1	60000	60100	1	3
chr1	60100	60200	1	3
chr1	60200	60300	1	2
chr1	60300	60400	1	2
chr1	60400	60500	1	2
chr1	60500	60600	1	1
chr1	60600	60700	1	2
chr1	60700	60800	1	2
chr1	60800	60900	1	1
chr1	60900	61000	1	1
chr1	61000	61100	1	2
chr1	61100	61200	1	2
chr1	61200	61300	1	2
chr1	61300	61400	2	2
chr1	61400	61500	2	2
chr1	61500	61600	2	2
chr1	61600	61700	2	2
chr1	61700	61800	2	2
chr1	61800	61900	1	2
chr1	61900	62000	1	2
chr1	62000	62100	1	2
chr1	62100	62200	1	3
chr1	62200	62300	1	3
chr1	62300	62400	2	3
chr1	62400	62500	1	2
chr1	62500	62600	1	2
chr1	62600	62700	1	2
chr1	62700	62800	1	2
chr1	62800	62900	1	2
chr1	62900	63000	1	2
chr1	63000	63100	1	2
chr1	63100	63200	1	2
chr1	63200	63300	1	2
chr1	63300	63400	1	2
chr1	63400	63500	1	2
chr1	63500	63600	1	2
chr1	63600	63700	1	2
chr1	63700	63800	1	2
chr1	63800	63900	1	2
chr1	63900	64000	1	2
chr1	64000	64100	2	2
chr1	64100	64200	1	2
chr1	64200	64300	2	2
chr1	64300	64400	2	2
chr1	64400	64500	1	2
chr1	64500	64600	1	3
chr1	64600	64700	1	3
chr1	64700	64800	1	2
chr1	64800	64900	1	2
chr1	64900	65000	1	3
chr1	65000	65100	1	2
chr1	65100	65200	1	2
chr1	65200	65300	1	2
chr1	65300	65400	1	2
chr1	65400	65500	1	2
chr1	65500	65600	1	2
chr1	65600	65700	1	2
chr1	65700	65800	1	2
chr1	65800	65900	1	2
chr1	65900	66000	1	2
chr1	66000	66100	1	2
chr1	66100	66200	1	2
chr1	66200	66300	1	2
chr1	66300	66400	1	3
chr1	66400	66500	1	3
chr1	66500	66600	1	2
chr1	66600	66700	1	2
chr1	66700	66800	1	3
chr1	66800	66900	1	2
chr1	66900	67000	1	2
chr1	67000	67100	1	2
chr1	67100	67200	1	2
chr1	67200	67300	1	3
chr1	67300	67400	1	3
chr1	67400	67500	1	3
chr1	67500	67600	1	2
chr1	67600	67700	1	3
chr1	67700	67800	1	3
chr1	67800	67900	1	3
chr1	67900	68000	1	2
chr1	68000	68100	1	3
chr1	68100	68200	1	3
chr1	68200	68300	1	2
chr1	68300	68400	1	2
chr1	68400	68500	1	2
chr1	68500	68600	1	2
chr1	68600	68700	1	3
chr1	68700	68800	1	3
chr1	68800	68900	1	2
chr1	68900	69000	1	2
chr1	69000	69100	1	3
chr1	69100	69200	1	2
chr1	69200	69300	1	2
chr1	69300	69400	1	2
chr1	69400	69500	1	2
chr1	69500	69600	1	2
chr1	69600	69700	1	2
chr1	69700	69800	1	2
chr1	69800	69900	1	2
chr1	69900	70000	2	2
chr1	70000	70100	1	2
chr1	70100	70200	1	2
chr1	70200	70300	1	2
chr1	70300	70400	1	1
chr1	70400	70500	1	1
chr1	70500	70600	1	2
chr1	70600	70700	1	1
chr1	70700	70800	2	1
chr1	70800	70900	2	2
chr1	70900	71000	1	2
chr1	71000	71100	1	2
chr1	71100	71200	2	2
chr1	71200	71300	1	2
chr1	71300	71400	1	2
chr1	71400	71500	1	2
chr1	71500	71600	1	2
chr1	71600	71700	1	2
chr1	71700	71800	1	2
chr1	71800	71900	1	2
chr1	71900	72000	1	2
chr1	72000	72100	1	3
chr1	72100	72200	1	3
chr1	72200	72300	1	2
chr1	72300	72400	1	2
chr1	72400	72500	1	2
chr1	72500	72600	1	1
chr1	72600	72700	1	1
chr1	72700	72800	1	1
chr1	72800	72900	1	1
chr1	72900	73000	1	1
chr1	73000	73100	2	2
chr1	73100	73200	2	2
chr1	73200	73300	1	2
chr1	73300	73400	1	2
chr1	73400	73500	1	2
chr1	73500	73600	1	2
chr1	73600	73700	1	2
chr1	73700	73800	1	2
chr1	73800	73900	1	2
chr1	73900	74000	1	2
chr1	74000	74100	2	2
chr1	74100	74200	1	3
chr1	74200	74300	1	3
chr1	74300	74400	1	3
chr1	74400	74500	2	2
chr1	74500	74600	1	2
chr1	74600	74700	2	3
chr1	74700	74800	2	3
chr1	74800	74900	2	3
chr1	74900	75000	1	4
chr1	75000	75100	1	3
chr1	75100	75200	1	3
chr1	75200	75300	1	4
chr1	75300	75400	1	3
chr1	75400	75500	1	3
chr1	75500	75600	1	2
chr1	75600	75700	1	3
chr1	75700	75800	1	3
chr1	75800	75900	2	2
chr1	75900	76000	1	2
chr1	76000	76100	1	2
chr1	76100	76200	2	2
chr1	76200	76300	1	2
chr1	76300	76400	1	2
chr1	76400	76500	2	2
chr1	76500	76600	1	2
chr1	76600	76700	1	2
chr1	76700	76800	1	2
chr1	76800	76900	1	2
chr1	76900	77000	1	2
chr1	77000	77100	1	3
chr1	77100	77200	1	2
chr1	77200	77300	1	2
chr1	77300	77400	1	3
chr1	77400	77500	1	3
chr1	77500	77600	1	2
chr1	77600	77700	1	2
chr1	77700	77800	2	3
chr1	77800	77900	2	2
chr1	77900	78000	1	2
chr1	78000	78100	1	2
chr1	78100	78200	1	2
chr1	78200	78300	1	2
chr1	78300	78400	1	2
chr1	78400	78500	2	2
chr1	78500	78600	2	2
chr1	78600	78700	2	3
chr1	78700	78800	1	3
chr1	78800	78900	1	3
chr1	78900	79000	1	3
chr1	79000	79100	1	2
chr1	79100	79200	1	2
chr1	79200	79300	1	2
chr1	79300	79400	2	2
chr1	79400	79500	2	2
chr1	79500	79600	1	2
chr1	79600	79700	2	2
chr1	79700	79800	1	3
chr1	79800	79900	1	3
chr1	79900	80000	2	3
chr1	80000	80100	1	2
chr1	80100	80200	1	3
chr1	80200	80300	1	3
chr1	80300	80400	1	2
chr1	80400	80500	1	2
chr1	80500	80600	1	2
chr1	80600	80700	1	3
chr1	80700	80800	1	2
chr1	80800	80900	1	2
chr1	80900	81000	1	2
chr1	81000	81100	1	2
chr1	81100	81200	2	2
chr1	81200	81300	2	2
chr1	81300	81400	1	2
chr1	81400	81500	1	2
chr1	81500	81600	1	2
chr1	81600	81700	1	2
chr1	81700	81800	1	2
chr1	81800	81900	1	2
chr1	81900	82000	1	2
chr1	82000	82100	1	3
chr1	82100	82200	1	2
chr1	82200	82300	1	2
chr1	82300	82400	1	3
chr1	82400	82500	1	2
chr1	82500	82600	1	2
chr1	82600	82700	1	2
chr1	82700	82800	1	2
chr1	82800	82900	1	2
chr1	82900	83000	1	2
chr1	83000	83100	1	2
chr1	83100	83200	1	2
chr1	83200	83300	1	2
chr1	83300	83400	1	1
chr1	83400	83500	1	1
chr1	83500	83600	1	2
chr1	83600	83700	1	2
chr1	83700	83800	1	2
chr1	83800	83900	1	1
chr1	83900	84000	1	2
chr1	84000	84100	1	2
chr1	84100	84200	1	2
chr1	84200	84300	1	2
chr1	84300	84400	1	2
chr1	84400	84500	1	3
chr1	84500	84600	1	3
chr1	84600	84700	1	2
chr1	84700	84800	1	3
chr1	84800	84900	1	3
chr1	84900	85000	1	3
chr1	85000	85100	1	3
chr1	85100	85200	1	3
chr1	85200	85300	1	3
chr1	85300	85400	1	3
chr1	85400	85500	1	3
chr1	85500	85600	1	3
chr1	85600	85700	1	3
chr1	85700	85800	1	2
chr1	85800	85900	1	2
chr1	85900	86000	1	2
chr1	86000	86100	1	2
chr1	86100	86200	1	2
chr1	86200	86300	1	2
chr1	86300	86400	1	2
chr1	86400	86500	1	2
chr1	86500	86600	1	2
chr1	86600	86700	1	2
chr1	86700	86800	1	1
chr1	86800	86900	1	2
chr1	86900	87000	1	2
chr1	87000	87100	1	2
chr1	87100	87200	1	2
chr1	87200	87300	1	2
chr1	87300	87400	1	3
chr1	87400	87500	1	3
chr1	87500	87600	1	2
chr1	87600	87700	1	3
chr1	87700	87800	1	3
chr1	87800	87900	1	2
chr1	87900	88000	1	2
chr1	88000	88100	1	2
chr1	88100	88200	1	2
chr1	88200	88300	1	2
chr1	88300	88400	1	1
chr1	88400	88500	1	2
chr1	88500	88600	1	2
chr1	88600	88700	1	2
chr1	88700	88800	1	2
chr1	88800	88900	1	2
chr1	88900	89000	2	3
chr1	89000	89100	2	2
chr1	89100	89200	1	2
chr1	89200	89300	1	2
chr1	89300	89400	1	2
chr1	89400	89500	1	2
chr1	89500	89600	1	2
chr1	89600	89700	1	2
chr1	89700	89800	1	3
chr1	89800	89900	1	3
chr1	89900	90000	1	2
chr1	90000	90100	1	3
chr1	90100	90200	1	3
chr1	90200	90300	1	2
chr1	90300	90400	1	2
chr1	90400	90500	1	2
chr1	90500	90600	1	3
chr1	90600	90700	1	2
chr1	90700	90800	1	2
chr1	90800	90900	1	2
chr1	90900	91000	1	2
chr1	91000	91100	1	2
chr1	91100	91200	1	2
chr1	91200	91300	1	2
chr1	91300	91400	1	2
chr1	91400	91500	1	2
chr1	91500	91600	1	1
chr1	91600	91700	1	2
chr1	91700	91800	1	3
chr1	91800	91900	1	2
chr1	91900	92000	1	2
chr1	92000	92100	1	2
chr1	92100	92200	2	3
chr1	92200	92300	1	2
chr1	92300	92400	1	2
chr1	92400	92500	1	2
chr1	92500	92600	1	2
chr1	92600	92700	1	3
chr1	92700	92800	1	2
chr1	92800	92900	1	2
chr1	92900	93000	1	3
chr1	93000	93100	1	3
chr1	93100	93200	1	3
chr1	93200	93300	1	3
chr1	93300	93400	1	3
chr1	93400	93500	2	3
chr1	93500	93600	1	3
chr1	93600	93700	1	3
chr1	93700	93800	2	2
chr1	93800	93900	1	3
chr1	93900	94000	1	2
chr1	94000	94100	1	2
chr1	94100	94200	1	2
chr1	94200	94300	1	2
chr1	94300	94400	1	2
chr1	94400	94500	1	2
chr1	94500	94600	1	3
chr1	94600	94700	1	3
chr1	94700	94800	1	3
chr1	94800	94900	1	2
chr1	94900	95000	1	2
chr1	95000	95100	1	2
chr1	95100	95200	1	2
chr1	95200	95300	1	2
chr1	95300	95400	1	2
chr1	95400	95500	1	2
chr1	95500	95600	1	2
chr1	95600	95700	1	2
chr1	95700	95800	1	2
chr1	95800	95900	1	2
chr1	95900	96000	1	2
chr1	96000	96100	1	2
chr1	96100	96200	1	3
chr1	96200	96300	1	3
chr1	96300	96400	1	2
chr1	96400	96500	1	3
chr1	96500	96600	1	3
chr1	96600	96700	2	2
chr1	96700	96800	1	2
chr1	96800	96900	1	3
chr1	96900	97000	1	2
chr1	97000	97100	1	3
chr1	97100	97200	1	3
chr1	97200	97300	1	2
chr1	97300	97400	1	2
chr1	97400	97500	1	2
chr1	97500	97600	1	2
chr1	97600	97700	1	2
chr1	97700	97800	1	2
chr1	97800	97900	1	2
chr1	97900	98000	1	2
chr1	98000	98100	1	3
chr1	98100	98200	1	3
chr1	98200	98300	2	2
chr1	98300	98400	1	2
chr1	98400	98500	1	2
chr1	98500	98600	1	2
chr1	98600	98700	1	2
chr1	98700	98800	1	2
chr1	98800	98900	1	2
chr1	98900	99000	1	2
chr1	99000	99100	1	2
chr1	99100	99200	1	2
chr1	99200	99300	1	3
chr1	99300	99400	1	2
chr1	99400	99500	1	2
chr1	99500	99600	1	2
chr1	99600	99700	1	2
chr1	99700	99800	1	2
chr1	99800	99900	1	2
chr1	99900	100000	1	2
chr1	100000	100100	1	2
chr1	100100	100200	1	2
chr1	100200	100300	1	2
chr1	100300	100400	1	2
chr1	100400	100500	1	2
chr1	100500	100600	1	2
chr1	100600	100700	1	1
chr1	100700	100800	1	2
chr1	100800	100900	1	2
chr1	100900	101000	1	2
chr1	101000	101100	1	3
chr1	101100	101200	1	2
chr1	101200	101300	1	3
chr1	101300	101400	1	4
chr1	101400	101500	1	3
chr1	101500	101600	1	3
chr1	101600	101700	1	3
chr1	101700	101800	1	2
chr1	101800	101900	1	2
chr1	101900	102000	1	2
chr1	102000	102100	1	2
chr1	102100	102200	1	2
chr1	102200	102300	1	3
chr1	102300	102400	1	3
chr1	102400	102500	1	2
chr1	102500	102600	1	2
chr1	102600	102700	1	3
chr1	102700	102800	1	3
chr1	102800	102900	1	2
chr1	102900	103000	1	2
chr1	103000	103100	1	3
chr1	103100	103200	1	2
chr1	103200	103300	1	2
chr1	103300	103400	1	2
chr1	103400	103500	1	3
chr1	103500	103600	1	2
chr1	103600	103700	1	2
chr1	103700	103800	1	3
chr1	103800	103900	1	3
chr1	103900	104000	1	2
chr1	104000	104100	1	2
chr1	104100	104200	1	2
chr1	104200	104300	1	2
chr1	104300	104400	1	2
chr1	104400	104500	1	2
chr1	104500	104600	1	1
chr1	104600	104700	1	1
chr1	104700	104800	1	2
chr1	104800	104900	1	2
chr1	104900	105000	1	2
chr1	105000	105100	1	2
chr1	105100	105200	1	2
chr1	105200	105300	1	3
chr1	105300	105400	1	2
chr1	105400	105500	1	2
chr1	105500	105600	1	2
chr1	105600	105700	1	2
chr1	105700	105800	1	2
chr1	105800	105900	1	2
chr1	105900	106000	2	2
chr1	106000	106100	2	2
chr1	106100	106200	2	3
chr1	106200	106300	1	3
chr1	106300	106400	1	2
chr1	106400	106500	1	2
chr1	106500	106600	1	2
chr1	106600	106700	1	2
chr1	106700	106800	1	2
chr1	106800	106900	1	2
chr1	106900	107000	1	2
chr1	107000	107100	1	2
chr1	107100	107200	1	2
chr1	107200	107300	1	3
chr1	107300	107400	1	3
chr1	107400	107500	1	3
chr1	107500	107600	1	2
chr1	107600	107700	1	2
chr1	107700	107800	1	2
chr1	107800	107900	1	2
chr1	107900	108000	1	2
chr1	108000	108100	1	1
chr1	108100	108200	2	2
chr1	108200	108300	2	2
chr1	108300	108400	1	2
chr1	108400	108500	1	2
chr1	108500	108600	2	3
chr1	108600	108700	2	3
chr1	108700	108800	1	3
chr1	108800	108900	2	3
chr1	108900	109000	2	3
chr1	109000	109100	1	3
chr1	109100	109200	1	3
chr1	109200	109300	2	3
chr1	109300	109400	1	3
chr1	109400	109500	1	3
chr1	109500	109600	2	3
chr1	109600	109700	1	3
chr1	109700	109800	1	3
chr1	109800	109900	1	2
chr1	109900	110000	2	2
chr1	110000	110100	2	3
chr1	110100	110200	1	3
chr1	110200	110300	2	2
chr1	110300	110400	1	2
chr1	110400	110500	1	3
chr1	110500	110600	1	2
chr1	110600	110700	1	2
chr1	110700	110800	1	2
chr1	110800	110900	1	2
chr1	110900	111000	1	2
chr1	111000	111100	2	2
chr1	111100	111200	2	2
chr1	111200	111300	1	1
chr1	111300	111400	1	2
chr1	111400	111500	1	2
chr1	111500	111600	1	2
chr1	111600	111700	1	2
chr1	111700	111800	1	2
chr1	111800	111900	1	2
chr1	111900	112000	1	2
chr1	112000	112100	1	2
chr1	112100	112200	1	3
chr1	112200	112300	1	2
chr1	112300	112400	2	2
chr1	112400	112500	2	2
chr1	112500	112600	2	2
chr1	112600	112700	2	2
chr1	112700	112800	1	2
chr1	112800	112900	1	2
chr1	112900	113000	1	2
chr1	113000	113100	2	2
chr1	113100	113200	1	3
chr1	113200	113300	1	2
chr1	113300	113400	2	2
chr1	113400	113500	2	2
chr1	113500	113600	1	2
chr1	113600	113700	1	2
chr1	113700	113800	1	2
chr1	113800	113900	1	2
chr1	113900	114000	1	2
chr1	114000	114100	1	3
chr1	114100	114200	1	2
chr1	114200	114300	2	2
chr1	114300	114400	1	3
chr1	114400	114500	1	3
chr1	114500	114600	1	3
chr1	114600	114700	1	3
chr1	114700	114800	1	3
chr1	114800	114900	1	3
chr1	114900	115000	1	4
chr1	115000	115100	1	2
chr1	115100	115200	1	2
chr1	115200	115300	1	3
chr1	115300	115400	1	3
chr1	115400	115500	1	2
chr1	115500	115600	1	2
chr1	115600	115700	1	2
chr1	115700	115800	1	2
chr1	115800	115900	1	2
chr1	115900	116000	1	2
chr1	116000	116100	2	2
chr1	116100	116200	2	2
chr1	116200	116300	1	2
chr1	116300	116400	1	3
chr1	116400	116500	2	3
chr1	116500	116600	1	2
chr1	116600	116700	1	3
chr1	116700	116800	2	3
chr1	116800	116900	1	3
chr1	116900	117000	1	3
chr1	117000	117100	1	3
chr1	117100	117200	1	3
chr1	117200	117300	1	3
chr1	117300	117400	1	2
chr1	117400	117500	1	2
chr1	117500	117600	1	2
chr1	117600	117700	1	2
chr1	117700	117800	1	1
chr1	117800	117900	1	2
chr1	117900	118000	1	2
chr1	118000	118100	1	1
chr1	118100	118200	1	1
chr1	118200	118300	1	2
chr1	118300	118400	1	3
chr1	118400	118500	1	3
chr1	118500	118600	1	2
chr1	118600	118700	1	3
chr1	118700	118800	1	4
chr1	118800	118900	1	3
chr1	118900	119000	1	3
chr1	119000	119100	1	2
chr1	119100	119200	2	2
chr1	119200	119300	2	2
chr1	119300	119400	1	2
chr1	119400	119500	2	2
chr1	119500	119600	2	2
chr1	119600	119700	1	3
chr1	119700	119800	1	3
chr1	119800	119900	1	3
chr1	119900	120000	1	3
chr1	120000	120100	1	3
chr1	120100	120200	1	3
chr1	120200	120300	1	3
chr1	120300	120400	1	3
chr1	120400	120500	1	3
chr1	120500	120600	1	3
chr1	120600	120700	1	3
chr1	120700	120800	1	2
chr1	120800	120900	1	2
chr1	120900	121000	1	3
chr1	121000	121100	1	3
chr1	121100	121200	1	2
chr1	121200	121300	1	3
chr1	121300	121400	1	3
chr1	121400	121500	1	3
chr1	121500	121600	1	2
chr1	121600	121700	1	2
chr1	121700	121800	1	3
chr1	121800	121900	1	2
chr1	121900	122000	1	2
chr1	122000	122100	1	2
chr1	122100	122200	1	2
chr1	122200	122300	1	3
chr1	122300	122400	1	3
chr1	122400	122500	1	3
chr1	122500	122600	1	3
chr1	122600	122700	1	3
chr1	122700	122800	1	3
chr1	122800	122900	1	3
chr1	122900	123000	1	2
chr1	123000	123100	2	2
chr1	123100	123200	1	2
chr1	123200	123300	1	3
chr1	123300	123400	1	2
chr1	123400	123500	1	2
chr1	123500	123600	1	2
chr1	123600	123700	1	2
chr1	123700	123800	1	2
chr1	123800	123900	1	2
chr1	123900	124000	1	1
chr1	124000	124100	1	2
chr1	124100	124200	1	2
chr1	124200	124300	1	2
chr1	124300	124400	1	2
chr1	124400	124500	1	2
chr1	124500	124600	1	2
chr1	124600	124700	1	2
chr1	124700	124800	2	2
chr1	124800	124900	1	2
chr1	124900	125000	1	2
chr1	125000	125100	1	2
chr1	125100	125200	1	2
chr1	125200	125300	1	2
chr1	125300	125400	1	2
chr1	125400	125500	1	2
chr1	125500	125600	1	2
chr1	125600	125700	1	2
chr1	125700	125800	1	3
chr1	125800	125900	1	3
chr1	125900	126000	1	2
chr1	126000	126100	1	3
chr1	126100	126200	1	2
chr1	126200	126300	1	2
chr1	126300	126400	1	2
chr1	126400	126500	1	2
chr1	126500	126600	2	1
chr1	126600	126700	1	1
chr1	126700	126800	1	2
chr1	126800	126900	1	1
chr1	126900	127000	1	2
chr1	127000	127100	1	2
chr1	127100	127200	1	2
chr1	127200	127300	1	2
chr1	127300	127400	1	2
chr1	127400	127500	1	2
chr1	127500	127600	1	2
chr1	127600	127700	1	2
chr1	127700	127800	2	2
chr1	127800	127900	2	2
chr1	127900	128000	1	3
chr1	128000	128100	1	2
chr1	128100	128200	1	2
chr1	128200	128300	1	2
chr1	128300	128400	1	2
chr1	128400	128500	2	2
chr1	128500	128600	2	2
chr1	128600	128700	1	2
chr1	128700	128800	1	2
chr1	128800	128900	1	2
chr1	128900	129000	1	2
chr1	129000	129100	1	3
chr1	129100	129200	1	3
chr1	129200	129300	1	2
chr1	129300	129400	1	2
chr1	129400	129500	1	2
chr1	129500	129600	1	2
chr1	129600	129700	1	2
chr1	129700	129800	1	2
chr1	129800	129900	1	2
chr1	129900	130000	1	2
chr1	130000	130100	1	2
chr1	130100	130200	1	3
chr1	130200	130300	1	3
chr1	130300	130400	1	2
chr1	130400	130500	1	2
chr1	130500	130600	2	2
chr1	130600	130700	2	2
chr1	130700	130800	1	2
chr1	130800	130900	1	2
chr1	130900	131000	2	2
chr1	131000	131100	2	3
chr1	131100	131200	1	3
chr1	131200	131300	2	3
chr1	131300	131400	2	3
chr1	131400	131500	2	3
chr1	131500	131600	2	3
chr1	131600	131700	3	3
chr1	131700	131800	2	2
chr1	131800	131900	1	2
chr1	131900	132000	2	3
chr1	132000	132100	2	4
chr1	132100	132200	1	3
chr1	132200	132300	2	2
chr1	132300	132400	2	3
chr1	132400	132500	1	3
chr1	132500	132600	2	3
chr1	132600	132700	2	3
chr1	132700	132800	1	3
chr1	132800	132900	1	2
chr1	132900	133000	1	2
chr1	133000	133100	1	2
chr1	133100	133200	1	2
chr1	133200	133300	1	2
chr1	133300	133400	1	2
chr1	133400	133500	1	2
chr1	133500	133600	1	3
chr1	133600	133700	1	3
chr1	133700	133800	1	3
chr1	133800	133900	1	3
chr1	133900	134000	1	3
chr1	134000	134100	1	3
chr1	134100	134200	1	3
chr1	134200	134300	1	2
chr1	134300	134400	1	2
chr1	134400	134500	1	2
chr1	134500	134600	1	2
chr1	134600	134700	1	2
chr1	134700	134800	1	3
chr1	134800	134900	1	3
chr1	134900	135000	1	3
chr1	135000	135100	1	2
chr1	135100	135200	1	3
chr1	135200	135300	2	3
chr1	135300	135400	2	2
chr1	135400	135500	2	2
chr1	135500	135600	1	2
chr1	135600	135700	1	2
chr1	135700	135800	2	2
chr1	135800	135900	1	2
chr1	135900	136000	1	2
chr1	136000	136100	1	2
chr1	136100	136200	1	3
chr1	136200	136300	1	2
chr1	136300	136400	1	2
chr1	136400	136500	1	2
chr1	136500	136600	1	3
chr1	136600	136700	1	3
chr1	136700	136800	1	3
chr1	136800	136900	1	2
chr1	136900	137000	1	2
chr1	137000	137100	1	2
chr1	137100	137200	1	3
chr1	137200	137300	1	3
chr1	137300	137400	1	3
chr1	137400	137500	1	3
chr1	137500	137600	2	2
chr1	137600	137700	1	2
chr1	137700	137800	1	2
chr1	137800	137900	1	2
chr1	137900	138000	1	2
chr1	138000	138100	1	2
chr1	138100	138200	1	2
chr1	138200	138300	1	2
chr1	138300	138400	1	2
chr1	138400	138500	1	2
chr1	138500	138600	1	2
chr1	138600	138700	1	2
chr1	138700	138800	1	2
chr1	138800	138900	1	3
chr1	138900	139000	1	2
chr1	139000	139100	1	2
chr1	139100	139200	1	2
chr1	139200	139300	1	2
chr1	139300	139400	1	2
chr1	139400	139500	1	2
chr1	139500	139600	1	2
chr1	139600	139700	1	1
chr1	139700	139800	1	2
chr1	139800	139900	1	2
chr1	139900	140000	1	2
chr1	140000	140100	1	2
chr1	140100	140200	1	3
chr1	140200	140300	1	2
chr1	140300	140400	1	3
chr1	140400	140500	2	2
chr1	140500	140600	2	2
chr1	140600	140700	1	2
chr1	140700	140800	1	2
chr1	140800	140900	1	2
chr1	140900	141000	2	2
chr1	141000	141100	1	2
chr1	141100	141200	1	2
chr1	141200	141300	1	2
chr1	141300	141400	1	3
chr1	141400	141500	1	3
chr1	141500	141600	1	3
chr1	141600	141700	2	3
chr1	141700	141800	2	3
chr1	141800	141900	1	3
chr1	141900	142000	1	2
chr1	142000	142100	1	2
chr1	142100	142200	1	3
chr1	142200	142300	1	2
chr1	142300	142400	1	2
chr1	142400	142500	1	3
chr1	142500	142600	1	2
chr1	142600	142700	1	2
chr1	142700	142800	1	2
chr1	142800	142900	1	2
chr1	142900	143000	1	2
chr1	143000	143100	2	2
chr1	143100	143200	1	2
chr1	143200	143300	1	2
chr1	143300	143400	1	2
chr1	143400	143500	1	2
chr1	143500	143600	1	2
chr1	143600	143700	1	2
chr1	143700	143800	1	2
chr1	143800	143900	1	2
chr1	143900	144000	2	2
chr1	144000	144100	1	2
chr1	144100	144200	1	2
chr1	144200	144300	1	2
chr1	144300	144400	1	1
chr1	144400	144500	1	2
chr1	144500	144600	1	2
chr1	144600	144700	1	2
chr1	144700	144800	1	3
chr1	144800	144900	2	3
chr1	144900	145000	1	3
chr1	145000	145100	1	3
chr1	145100	145200	1	2
chr1	145200	145300	2	2
chr1	145300	145400	1	2
chr1	145400	145500	1	2
chr1	145500	145600	1	2
chr1	145600	145700	1	2
chr1	145700	145800	1	3
chr1	145800	145900	1	2
chr1	145900	146000	1	2
chr1	146000	146100	1	3
chr1	146100	146200	2	3
chr1	146200	146300	1	2
chr1	146300	146400	1	3
chr1	146400	146500	1	3
chr1	146500	146600	1	3
chr1	146600	146700	1	2
chr1	146700	146800	1	3
chr1	146800	146900	1	3
chr1	146900	147000	1	2
chr1	147000	147100	1	2
chr1	147100	147200	1	2
chr1	147200	147300	1	2
chr1	147300	147400	2	2
chr1	147400	147500	1	2
chr1	147500	147600	2	2
chr1	147600	147700	2	2
chr1	147700	147800	2	2
chr1	147800	147900	2	3
chr1	147900	148000	2	3
chr1	148000	148100	1	3
chr1	148100	148200	1	3
chr1	148200	148300	2	3
chr1	148300	148400	1	3
chr1	148400	148500	2	2
chr1	148500	148600	2	2
chr1	148600	148700	2	2
chr1	148700	148800	1	2
chr1	148800	148900	1	2
chr1	148900	149000	1	2
chr1	149000	149100	1	2
chr1	149100	149200	1	2
chr1	149200	149300	1	2
chr1	149300	149400	1	2
chr1	149400	149500	1	2
chr1	149500	149600	1	2
chr1	149600	149700	1	2
chr1	149700	149800	1	3
chr1	149800	149900	1	3
chr1	149900	150000	1	2
chr1	150000	150100	1	3
chr1	150100	150200	1	3
chr1	150200	150300	1	3
chr1	150300	150400	1	3
chr1	150400	150500	1	3
chr1	150500	150600	1	3
chr1	150600	150700	1	3
chr1	150700	150800	1	2
chr1	150800	150900	1	2
chr1	150900	151000	1	2
chr1	151000	151100	1	2
chr1	151100	151200	1	2
chr1	151200	151300	1	2
chr1	151300	151400	1	2
chr1	151400	151500	1	2
chr1	151500	151600	1	2
chr1	151600	151700	1	3
chr1	151700	151800	1	2
chr1	151800	151900	1	2
chr1	151900	152000	1	3
chr1	152000	152100	1	3
chr1	152100	152200	1	2
chr1	152200	152300	1	3
chr1	152300	152400	1	2
chr1	152400	152500	1	2
chr1	152500	152600	1	2
chr1	152600	152700	1	2
chr1	152700	152800	1	2
chr1	152800	152900	1	2
chr1	152900	153000	1	2
chr1	153000	153100	1	2
chr1	153100	153200	1	2
chr1	153200	153300	1	2
chr1	153300	153400	1	2
chr1	153400	153500	1	2
chr1	153500	153600	1	2
chr1	153600	153700	1	3
chr1	153700	153800	2	3
chr1	153800	153900	2	2
chr1	153900	154000	2	3
chr1	154000	154100	2	2
chr1	154100	154200	2	3
chr1	154200	154300	1	3
chr1	154300	154400	2	3
chr1	154400	154500	2	3
chr1	154500	154600	2	3
chr1	154600	154700	2	3
chr1	154700	154800	2	2
chr1	154800	154900	1	3
chr1	154900	155000	1	2
chr1	155000	155100	1	2
chr1	155100	155200	1	2
chr1	155200	155300	1	2
chr1	155300	155400	1	2
chr1	155400	155500	1	1
chr1	155500	155600	1	2
chr1	155600	155700	1	2
chr1	155700	155800	1	2
chr1	155800	155900	1	2
chr1	155900	156000	1	3
chr1	156000	156100	1	2
chr1	156100	156200	2	2
chr1	156200	156300	2	2
chr1	156300	156400	1	3
chr1	156400	156500	1	2
chr1	156500	156600	2	2
chr1	156600	156700	2	3
chr1	156700	156800	1	2
chr1	156800	156900	1	2
chr1	156900	157000	2	2
chr1	157000	157100	2	2
chr1	157100	157200	1	2
chr1	157200	157300	1	2
chr1	157300	157400	1	2
chr1	157400	157500	1	2
chr1	157500	157600	1	2
chr1	157600	157700	1	1
chr1	157700	157800	1	1
chr1	157800	157900	1	1
chr1	157900	158000	1	1
chr1	158000	158100	1	2
chr1	158100	158200	1	2
chr1	158200	158300	1	2
chr1	158300	158400	1	3
chr1	158400	158500	1	3
chr1	158500	158600	1	2
chr1	158600	158700	1	2
chr1	158700	158800	1	2
chr1	158800	158900	1	2
chr1	158900	159000	1	2
chr1	159000	159100	1	2
chr1	159100	159200	1	2
chr1	159200	159300	1	2
chr1	159300	159400	1	2
chr1	159400	159500	1	2
chr1	159500	159600	1	2
chr1	159600	159700	2	2
chr1	159700	159800	2	1
chr1	159800	159900	1	2
chr1	159900	160000	2	2
chr1	160000	160100	1	2
chr1	160100	160200	1	2
chr1	160200	160300	1	2
chr1	160300	160400	1	2
chr1	160400	160500	1	2
chr1	160500	160600	1	2
chr1	160600	160700	1	2
chr1	160700	160800	2	2
chr1	160800	160900	1	2
chr1	160900	161000	1	2
chr1	161000	161100	1	2
chr1	161100	161200	2	2
chr1	161200	161300	1	2
chr1	161300	161400	1	2
chr1	161400	161500	2	2
chr1	161500	161600	2	2
chr1	161600	161700	1	2
chr1	161700	161800	1	2
chr1	161800	161900	1	2
chr1	161900	162000	1	2
chr1	162000	162100	1	2
chr1	162100	162200	1	3
chr1	162200	162300	1	2
chr1	162300	162400	2	2
chr1	162400	162500	1	3
chr1	162500	162600	1	2
chr1	162600	162700	1	2
chr1	162700	162800	1	2
chr1	162800	162900	1	2
chr1	162900	163000	1	2
chr1	163000	163100	1	2
chr1	163100	163200	1	2
chr1	163200	163300	1	2
chr1	163300	163400	2	2
chr1	163400	163500	1	2
chr1	163500	163600	1	2
chr1	163600	163700	1	2
chr1	163700	163800	1	2
chr1	163800	163900	1	3
chr1	163900	164000	1	2
chr1	164000	164100	2	2
chr1	164100	164200	2	3
chr1	164200	164300	1	3
chr1	164300	164400	1	2
chr1	164400	164500	1	2
chr1	164500	164600	1	3
chr1	164600	164700	1	2
chr1	164700	164800	1	1
chr1	164800	164900	1	2
chr1	164900	165000	1	2
chr1	165000	165100	1	2
chr1	165100	165200	2	1
chr1	165200	165300	2	2
chr1	165300	165400	1	3
chr1	165400	165500	2	2
chr1	165500	165600	1	2
chr1	165600	165700	1	2
chr1	165700	165800	2	2
chr1	165800	165900	1	3
chr1	165900	166000	1	2
chr1	166000	166100	1	3
chr1	166100	166200	1	3
chr1	166200	166300	1	2
chr1	166300	166400	1	2
chr1	166400	166500	2	3
chr1	166500	166600	1	3
chr1	166600	166700	1	2
chr1	166700	166800	1	2
chr1	166800	166900	2	3
chr1	166900	167000	2	2
chr1	167000	167100	2	2
chr1	167100	167200	2	3
chr1	167200	167300	1	3
chr1	167300	167400	1	3
chr1	167400	167500	1	2
chr1	167500	167600	1	2
chr1	167600	167700	1	2
chr1	167700	167800	1	2
chr1	167800	167900	1	2
chr1	167900	168000	1	2
chr1	168000	168100	1	2
chr1	168100	168200	1	2
chr1	168200	168300	1	2
chr1	168300	168400	1	2
chr1	168400	168500	1	2
chr1	168500	168600	1	2
chr1	168600	168700	1	3
chr1	168700	168800	2	3
chr1	168800	168900	2	2
chr1	168900	169000	1	2
chr1	169000	169100	1	3
chr1	169100	169200	2	2
chr1	169200	169300	1	2
chr1	169300	169400	1	2
chr1	169400	169500	1	3
chr1	169500	169600	1	2
chr1	169600	169700	2	2
chr1	169700	169800	2	2
chr1	169800	169900	1	2
chr1	169900	170000	1	3
chr1	170000	170100	1	2
chr1	170100	170200	1	2
chr1	170200	170300	1	2
chr1	170300	170400	1	2
chr1	170400	170500	1	2
chr1	170500	170600	1	2
chr1	170600	170700	2	1
chr1	170700	170800	2	2
chr1	170800	170900	2	2
chr1	170900	171000	2	2
chr1	171000	171100	2	2
chr1	171100	171200	1	2
chr1	171200	171300	1	3
chr1	171300	171400	1	2
chr1	171400	171500	1	2
chr1	171500	171600	1	2
chr1	171600	171700	1	3
chr1	171700	171800	1	2
chr1	171800	171900	1	2
chr1	171900	172000	1	3
chr1	172000	172100	1	3
chr1	172100	172200	1	2
chr1	172200	172300	1	2
chr1	172300	172400	1	2
chr1	172400	172500	1	2
chr1	172500	172600	1	2
chr1	172600	172700	1	2
chr1	172700	172800	1	2
chr1	172800	172900	1	2
chr1	172900	173000	1	2
chr1	173000	173100	1	2
chr1	173100	173200	1	2
chr1	173200	173300	1	3
chr1	173300	173400	1	3
chr1	173400	173500	1	3
chr1	173500	173600	1	3
chr1	173600	173700	1	3
chr1	173700	173800	1	3
chr1	173800	173900	1	3
chr1	173900	174000	2	2
chr1	174000	174100	2	3
chr1	174100	174200	1	3
chr1	174200	174300	1	2
chr1	174300	174400	1	2
chr1	174400	174500	2	2
chr1	174500	174600	1	2
chr1	174600	174700	1	2
chr1	174700	174800	1	2
chr1	174800	174900	1	2
chr1	174900	175000	1	2
chr1	175000	175100	1	2
chr1	175100	175200	1	2
chr1	175200	175300	2	2
chr1	175300	175400	1	1
chr1	175400	175500	1	1
chr1	175500	175600	1	1
chr1	175600	175700	1	0
chr1	175700	175800	1	0
chr1	175800	175815	0	0
chr2	0	100	1	1
chr2	100	200	1	1
chr2	200	300	1	2
chr2	300	400	1	2
chr2	400	500	1	2
chr2	500	600	1	2
chr2	600	700	1	2
chr2	700	800	1	2
chr2	800	900	1	2
chr2	900	1000	1	2
chr2	1000	1100	1	2
chr2	1100	1200	1	2
chr2	1200	1300	1	2
chr2	1300	1400	1	2
chr2	1400	1500	1	2
chr2	1500	1600	1	2
chr2	1600	1700	1	2
chr2	1700	1800	1	2
chr2	1800	1900	1	3
chr2	1900	2000	1	2
chr2	2000	2100	1	2
chr2	2100	2200	1	3
chr2	2200	2300	2	3
chr2	2300	2400	1	2
chr2	2400	2500	1	2
chr2	2500	2600	1	2
chr2	2600	2700	1	3
chr2	2700	2800	1	3
chr2	2800	2900	2	2
chr2	2900	3000	1	3
chr2	3000	3100	1	3
chr2	3100	3200	1	2
chr2	3200	3300	1	2
chr2	3300	3400	1	2
chr2	3400	3500	1	2
chr2	3500	3600	1	3
chr2	3600	3700	1	3
chr2	3700	3800	2	3
chr2	3800	3900	1	3
chr2	3900	4000	1	2
chr2	4000	4100	2	2
chr2	4100	4200	2	2
chr2	4200	4300	1	2
chr2	4300	4400	1	2
chr2	4400	4500	1	2
chr2	4500	4600	1	2
chr2	4600	4700	1	2
chr2	4700	4800	1	2
chr2	4800	4900	1	2
chr2	4900	5000	1	2
chr2	5000	5100	1	2
chr2	5100	5200	1	2
chr2	5200	5300	1	2
chr2	5300	5400	1	2
chr2	5400	5500	1	2
chr2	5500	5600	1	2
chr2	5600	5700	1	2
chr2	5700	5800	1	2
chr2	5800	5900	1	2
chr2	5900	6000	1	2
chr2	6000	6100	1	2
chr2	6100	6200	1	2
chr2	6200	6300	1	2
chr2	6300	6400	1	2
chr2	6400	6500	1	2
chr2	6500	6600	1	3
chr2	6600	6700	1	2
chr2	6700	6800	1	2
chr2	6800	6900	1	2
chr2	6900	7000	1	2
chr2	7000	7100	1	2
chr2	7100	7200	1	2
chr2	7200	7300	1	2
chr2	7300	7400	1	2
chr2	7400	7500	1	2
chr2	7500	7600	1	2
chr2	7600	7700	1	2
chr2	7700	7800	1	2
chr2	7800	7900	1	2
chr2	7900	8000	1	2
chr2	8000	8100	1	2
chr2	8100	8200	1	2
chr2	8200	8300	1	2
chr2	8300	8400	1	2
chr2	8400	8500	1	1
chr2	8500	8600	2	2
chr2	8600	8700	2	2
chr2	8700	8800	1	2
chr2	8800	8900	2	2
chr2	8900	9000	2	2
chr2	9000	9100	1	2
chr2	9100	9200	1	2
chr2	9200	9300	1	2
chr2	9300	9400	1	3
chr2	9400	9500	1	3
chr2	9500	9600	1	3
chr2	9600	9700	2	2
chr2	9700	9800	2	2
chr2	9800	9900	2	2
chr2	9900	10000	2	2
chr2	10000	10100	2	2
chr2	10100	10200	2	2
chr2	10200	10300	2	2
chr2	10300	10400	2	2
chr2	10400	10500	1	2
chr2	10500	10600	1	1
chr2	10600	10700	1	2
chr2	10700	10800	1	2
chr2	10800	10900	2	2
chr2	10900	11000	2	2
chr2	11000	11100	1	2
chr2	11100	11200	1	2
chr2	11200	11300	2	2
chr2	11300	11400	1	2
chr2	11400	11500	1	2
chr2	11500	11600	1	2
chr2	11600	11700	2	2
chr2	11700	11800	2	2
chr2	11800	11900	1	2
chr2	11900	12000	1	2
chr2	12000	12100	1	2
chr2	12100	12200	1	2
chr2	12200	12300	1	2
chr2	12300	12400	1	2
chr2	12400	12500	1	2
chr2	12500	12600	1	2
chr2	12600	12700	1	3
chr2	12700	12800	1	3
chr2	12800	12900	1	3
chr2	12900	13000	1	3
chr2	13000	13100	1	3
chr2	13100	13200	1	2
chr2	13200	13300	1	2
chr2	13300	13400	1	2
chr2	13400	13500	1	2
chr2	13500	13600	1	2
chr2	13600	13700	1	2
chr2	13700	13800	1	2
chr2	13800	13900	1	2
chr2	13900	14000	1	2
chr2	14000	14100	1	2
chr2	14100	14200	1	2
chr2	14200	14300	1	2
chr2	14300	14400	1	3
chr2	14400	14500	1	3
chr2	14500	14600	1	3
chr2	14600	14700	1	3
chr2	14700	14800	1	3
chr2	14800	14900	1	3
chr2	14900	15000	1	2
chr2	15000	15100	1	2
chr2	15100	15200	2	2
chr2	15200	15300	1	2
chr2	15300	15400	1	2
chr2	15400	15500	1	2
chr2	15500	15600	1	2
chr2	15600	15700	1	2
chr2	15700	15800	2	2
chr2	15800	15900	1	2
chr2	15900	16000	1	2
chr2	16000	16100	1	2
chr2	16100	16200	1	1
chr2	16200	16300	1	2
chr2	16300	16400	1	2
chr2	16400	16500	1	2
chr2	16500	16600	1	2
chr2	16600	16700	1	2
chr2	16700	16800	1	2
chr2	16800	16900	1	2
chr2	16900	17000	1	2
chr2	17000	17100	1	2
chr2	17100	17200	1	2
chr2	17200	17300	1	2
chr2	17300	17400	1	2
chr2	17400	17500	1	2
chr2	17500	17600	1	2
chr2	17600	17700	1	2
chr2	17700	17800	1	2
chr2	17800	17900	1	2
chr2	17900	18000	2	2
chr2	18000	18100	1	3
chr2	18100	18200	1	3
chr2	18200	18300	2	2
chr2	18300	18400	1	3
chr2	18400	18500	1	3
chr2	18500	18600	2	2
chr2	18600	18700	2	3
chr2	18700	18800	1	3
chr2	18800	18900	1	3
chr2	18900	19000	1	2
chr2	19000	19100	2	2
chr2	19100	19200	1	2
chr2	19200	19300	1	1
chr2	19300	19400	2	1
chr2	19400	19500	1	1
chr2	19500	19600	1	1
chr2	19600	19700	1	1
chr2	19700	19800	1	2
chr2	19800	19900	1	2
chr2	19900	20000	1	1
chr2	20000	20100	1	2
chr2	20100	20200	1	2
chr2	20200	20300	1	2
chr2	20300	20400	1	3
chr2	20400	20500	2	3
chr2	20500	20600	2	3
chr2	20600	20700	1	3
chr2	20700	20800	1	3
chr2	20800	20900	1	2
chr2	20900	21000	1	2
chr2	21000	21100	1	2
chr2	21100	21200	1	2
chr2	21200	21300	1	2
chr2	21300	21400	1	2
chr2	21400	21500	1	2
chr2	21500	21600	1	2
chr2	21600	21700	2	3
chr2	21700	21800	2	3
chr2	21800	21900	1	2
chr2	21900	22000	1	2
chr2	22000	22100	1	3
chr2	22100	22200	1	2
chr2	22200	22300	1	2
chr2	22300	22400	1	2
chr2	22400	22500	1	2
chr2	22500	22600	1	3
chr2	22600	22700	1	3
chr2	22700	22800	1	2
chr2	22800	22900	1	3
chr2	22900	23000	1	3
chr2	23000	23100	1	3
chr2	23100	23200	1	3
chr2	23200	23300	1	3
chr2	23300	23400	1	3
chr2	23400	23500	1	4
chr2	23500	23600	2	3
chr2	23600	23700	1	3
chr2	23700	23800	1	3
chr2	23800	23900	1	3
chr2	23900	24000	1	3
[truncated: 3,794 more rows]
