# Supplementary material for: ECCsplorer: a pipeline to detect extrachromosomal circular DNA (eccDNA) from next-generation sequencing data
Source: BMC Bioinformatics. 2022 Jan 14;23:40. doi: 10.1186/s12859-021-04545-2 (PMC8760651; doi:10.1186/s12859-021-04545-2)
Supplement: Supplementary file 4 — Additional file 4. Data: Data underlying the plots in Figures 1–3. Results from comparison of tools using H. sapiens data can be found in Supp. Info. 4: Supplementary Data (Data_Fig_3b_comparison… 2 files). [file 12859_2021_4545_MOESM4_ESM.zip › Data_Fig_1d_coverage.csv]

pos	circsim [BPM]
1	18
2	20
3	20
4	21
5	21
6	21
7	21
8	21
9	21
10	22
11	22
12	22
13	23
14	23
15	24
16	24
17	24
18	24
19	24
20	24
21	24
22	24
23	24
24	24
25	24
26	24
27	25
28	25
29	25
30	25
31	25
32	25
33	25
34	26
35	26
36	26
37	27
38	27
39	27
40	27
41	28
42	28
43	28
44	28
45	28
46	28
47	28
48	29
49	29
50	29
51	29
52	29
53	29
54	30
55	30
56	30
57	30
58	30
59	31
60	31
61	31
62	31
63	31
64	31
65	31
66	31
67	31
68	31
69	31
70	32
71	32
72	32
73	32
74	32
75	32
76	33
77	33
78	33
79	33
80	33
81	34
82	33
83	34
84	34
85	34
86	34
87	34
88	34
89	34
90	35
91	35
92	36
93	36
94	36
95	36
96	36
97	36
98	36
99	36
100	36
101	37
102	36
103	37
104	37
105	37
106	37
107	38
108	38
109	38
110	38
111	39
112	39
113	39
114	39
115	39
116	39
117	39
118	39
119	40
120	41
121	41
122	40
123	40
124	40
125	40
126	40
127	40
128	41
129	41
130	41
131	41
132	41
133	41
134	41
135	41
136	42
137	42
138	42
139	42
140	42
141	42
142	42
143	42
144	42
145	43
146	43
147	43
148	43
149	44
150	44
151	44
152	44
153	44
154	44
155	44
156	45
157	45
158	45
159	46
160	46
161	46
162	46
163	46
164	46
165	47
166	47
167	47
168	47
169	47
170	48
171	48
172	48
173	48
174	49
175	49
176	49
177	48
178	48
179	49
180	49
181	49
182	50
183	50
184	50
185	50
186	50
187	50
188	50
189	50
190	50
191	51
192	51
193	52
194	52
195	52
196	52
197	52
198	52
199	52
200	52
201	52
202	52
203	52
204	52
205	51
206	52
207	52
208	52
209	51
210	51
211	51
212	52
213	51
214	51
215	50
216	50
217	50
218	50
219	50
220	51
221	51
222	50
223	51
224	51
225	51
226	50
227	50
228	50
229	50
230	50
231	50
232	50
233	50
234	50
235	50
236	50
237	50
238	50
239	51
240	51
241	51
242	51
243	51
244	51
245	52
246	52
247	52
248	51
249	52
250	51
251	51
252	51
253	51
254	51
255	52
256	52
257	52
258	52
259	52
260	52
261	52
262	52
263	52
264	52
265	52
266	52
267	52
268	53
269	53
270	53
271	53
272	54
273	54
274	53
275	53
276	53
277	53
278	53
279	53
280	53
281	54
282	54
283	54
284	54
285	54
286	54
287	53
288	53
289	53
290	54
291	53
292	53
293	53
294	53
295	54
296	54
297	54
298	54
299	54
300	54
301	54
302	54
303	53
304	53
305	53
306	53
307	53
308	53
309	53
310	53
311	53
312	53
313	53
314	53
315	53
316	53
317	54
318	54
319	54
320	54
321	54
322	54
323	54
324	53
325	54
326	54
327	54
328	54
329	55
330	55
331	55
332	55
333	55
334	55
335	56
336	55
337	55
338	55
339	55
340	55
341	55
342	55
343	55
344	55
345	55
346	55
347	55
348	55
349	56
350	56
351	55
352	56
353	56
354	55
355	55
356	55
357	55
358	55
359	55
360	55
361	56
362	56
363	56
364	56
365	56
366	56
367	56
368	57
369	57
370	57
371	57
372	58
373	58
374	57
375	58
376	58
377	58
378	59
379	59
380	59
381	59
382	59
383	59
384	59
385	59
386	58
387	59
388	59
389	59
390	59
391	59
392	59
393	59
394	59
395	58
396	59
397	59
398	59
399	58
400	59
401	59
402	59
403	59
404	59
405	59
406	59
407	59
408	59
409	59
410	59
411	60
412	60
413	60
414	60
415	61
416	61
417	61
418	61
419	61
420	62
421	62
422	62
423	62
424	62
425	62
426	62
427	62
428	62
429	62
430	63
431	63
432	64
433	64
434	64
435	64
436	64
437	65
438	65
439	64
440	65
441	64
442	65
443	65
444	65
445	65
446	65
447	65
448	66
449	66
450	67
451	66
452	66
453	67
454	67
455	67
456	67
457	67
458	67
459	68
460	68
461	68
462	68
463	68
464	69
465	70
466	70
467	70
468	69
469	69
470	69
471	69
472	68
473	68
474	68
475	69
476	69
477	69
478	69
479	70
480	70
481	70
482	70
483	71
484	70
485	70
486	71
487	71
488	71
489	71
490	71
491	71
492	71
493	71
494	71
495	71
496	71
497	72
498	72
499	71
500	72
501	72
502	72
503	73
504	73
505	74
506	74
507	73
508	73
509	73
510	73
511	74
512	74
513	74
514	74
515	73
516	73
517	73
518	73
519	73
520	73
521	73
522	73
523	74
524	74
525	74
526	73
527	74
528	73
529	73
530	73
531	73
532	73
533	72
534	72
535	72
536	72
537	72
538	72
539	72
540	72
541	73
542	72
543	73
544	73
545	73
546	72
547	73
548	73
549	73
550	73
551	73
552	72
553	73
554	73
555	73
556	73
557	73
558	73
559	73
560	73
561	74
562	73
563	73
564	74
565	74
566	74
567	73
568	74
569	74
570	73
571	72
572	72
573	72
574	72
575	72
576	71
577	71
578	71
579	71
580	71
581	71
582	71
583	71
584	71
585	71
586	71
587	70
588	71
589	70
590	70
591	69
592	69
593	68
594	69
595	70
596	70
597	70
598	70
599	71
600	70
601	71
602	71
603	71
604	71
605	72
606	72
607	72
608	72
609	72
610	73
611	73
612	74
613	73
614	73
615	73
616	73
617	73
618	73
619	73
620	73
621	73
622	73
623	73
624	72
625	72
626	72
627	72
628	72
629	72
630	71
631	71
632	71
633	71
634	71
635	71
636	70
637	70
638	70
639	70
640	70
641	70
642	70
643	70
644	70
645	70
646	70
647	71
648	71
649	71
650	71
651	71
652	71
653	71
654	71
655	71
656	70
657	70
658	70
659	70
660	70
661	70
662	70
663	69
664	69
665	69
666	69
667	69
668	69
669	69
670	69
671	69
672	69
673	69
674	68
675	68
676	68
677	68
678	68
679	68
680	68
681	67
682	67
683	68
684	68
685	68
686	68
687	68
688	68
689	68
690	68
691	68
692	69
693	68
694	68
695	68
696	68
697	68
698	68
699	68
700	68
701	68
702	68
703	68
704	68
705	67
706	67
707	67
708	67
709	67
710	67
711	68
712	68
713	68
714	68
715	68
716	68
717	68
718	68
719	69
720	69
721	69
722	69
723	69
724	69
725	69
726	70
727	70
728	70
729	70
730	70
731	70
732	70
733	71
734	70
735	70
736	70
737	70
738	70
739	70
740	70
741	70
742	70
743	69
744	70
745	69
746	69
747	69
748	69
749	69
750	69
751	69
752	69
753	69
754	69
755	69
756	69
757	69
758	69
759	70
760	70
761	69
762	69
763	69
764	68
765	68
766	69
767	69
768	68
769	69
770	69
771	69
772	69
773	70
774	70
775	69
776	70
777	70
778	70
779	69
780	70
781	70
782	70
783	69
784	70
785	70
786	69
787	70
788	70
789	70
790	70
791	70
792	71
793	71
794	71
795	71
796	70
797	71
798	71
799	70
800	71
801	71
802	71
803	70
804	71
805	70
806	70
807	70
808	71
809	71
810	71
811	70
812	69
813	69
814	69
815	69
816	69
817	69
818	70
819	70
820	70
821	69
822	70
823	70
824	71
825	71
826	72
827	72
828	72
829	72
830	72
831	72
832	72
833	72
834	72
835	72
836	72
837	72
838	72
839	72
840	72
841	72
842	72
843	72
844	73
845	72
846	72
847	73
848	72
849	72
850	72
851	72
852	72
853	72
854	72
855	72
856	72
857	73
858	73
859	73
860	73
861	73
862	73
863	74
864	73
865	73
866	74
867	74
868	74
869	74
870	74
871	74
872	74
873	74
874	74
875	74
876	74
877	75
878	75
879	75
880	75
881	75
882	75
883	75
884	75
885	75
886	75
887	76
888	75
889	75
890	75
891	75
892	76
893	76
894	76
895	76
896	76
897	76
898	76
899	76
900	75
901	76
902	76
903	75
904	75
905	75
906	76
907	76
908	77
909	76
910	77
911	77
912	76
913	76
914	76
915	77
916	76
917	77
918	76
919	77
920	77
921	77
922	77
923	77
924	77
925	77
926	77
927	77
928	77
929	77
930	77
931	77
932	77
933	77
934	78
935	78
936	78
937	78
938	78
939	78
940	78
941	78
942	78
943	78
944	79
945	79
946	79
947	79
948	78
949	79
950	79
951	78
952	79
953	78
954	78
955	78
956	78
957	78
958	77
959	77
960	78
961	78
962	78
963	78
964	78
965	78
966	77
967	77
968	78
969	78
970	78
971	78
972	78
973	78
974	78
975	78
976	78
977	78
978	78
979	79
980	80
981	80
982	80
983	80
984	80
985	81
986	81
987	81
988	81
989	81
990	81
991	81
992	81
993	81
994	81
995	81
996	81
997	81
998	81
999	81
1000	81
1001	81
1002	81
1003	81
1004	81
1005	81
1006	80
1007	80
1008	80
1009	80
1010	80
1011	80
1012	80
1013	80
1014	81
1015	81
1016	81
1017	81
1018	81
1019	80
1020	80
1021	80
1022	80
1023	80
1024	80
1025	80
1026	80
1027	80
1028	79
1029	79
1030	80
1031	80
1032	80
1033	80
1034	80
1035	80
1036	80
1037	80
1038	80
1039	80
1040	80
1041	80
1042	80
1043	80
1044	81
1045	81
1046	82
1047	82
1048	82
1049	82
1050	82
1051	82
1052	82
1053	82
1054	81
1055	81
1056	81
1057	82
1058	81
1059	81
1060	81
1061	81
1062	81
1063	81
1064	82
1065	82
1066	82
1067	82
1068	82
1069	83
1070	84
1071	85
1072	85
1073	85
1074	85
1075	86
1076	86
1077	85
1078	85
1079	85
1080	85
1081	85
1082	85
1083	85
1084	86
1085	86
1086	86
1087	84
1088	84
1089	93
1090	94
1091	94
1092	94
1093	94
1094	94
1095	94
1096	94
1097	94
1098	95
1099	95
1100	95
1101	94
1102	95
1103	96
1104	96
1105	96
1106	96
1107	96
1108	96
1109	97
1110	96
1111	96
1112	97
1113	96
1114	96
1115	96
1116	96
1117	96
1118	96
1119	96
1120	96
1121	96
1122	96
1123	96
1124	96
1125	97
1126	97
1127	97
1128	98
1129	97
1130	98
1131	97
1132	98
1133	98
1134	97
1135	98
1136	98
1137	97
1138	98
1139	98
1140	98
1141	98
1142	99
1143	98
1144	99
1145	98
1146	98
1147	98
1148	98
1149	98
1150	98
1151	99
1152	99
1153	100
1154	99
1155	100
1156	100
1157	100
1158	100
1159	100
1160	100
1161	100
1162	100
1163	101
1164	101
1165	101
1166	101
1167	101
1168	101
1169	101
1170	101
1171	101
1172	101
1173	101
1174	101
1175	100
1176	101
1177	101
1178	100
1179	100
1180	99
1181	99
1182	100
1183	100
1184	101
1185	101
1186	101
1187	101
1188	100
1189	101
1190	101
1191	101
1192	101
1193	101
1194	101
1195	101
1196	101
1197	100
1198	100
1199	100
1200	100
1201	100
1202	101
1203	101
1204	101
1205	101
1206	101
1207	101
1208	101
1209	101
1210	102
1211	101
1212	101
1213	102
1214	102
1215	102
1216	102
1217	102
1218	102
1219	102
1220	102
1221	102
1222	102
1223	102
1224	103
1225	102
1226	103
1227	102
1228	102
1229	103
1230	103
1231	103
1232	103
1233	103
1234	103
1235	103
1236	103
1237	103
1238	103
1239	103
1240	103
1241	103
1242	104
1243	104
1244	104
1245	104
1246	104
1247	104
1248	103
1249	104
1250	104
1251	104
1252	105
1253	104
1254	105
1255	105
1256	105
1257	105
1258	105
1259	105
1260	106
1261	105
1262	105
1263	106
1264	106
1265	107
1266	106
1267	107
1268	107
1269	107
1270	106
1271	106
1272	107
1273	107
1274	107
1275	107
1276	107
1277	108
1278	108
1279	108
1280	108
1281	108
1282	108
1283	108
1284	107
1285	107
1286	108
1287	108
1288	108
1289	108
1290	108
1291	109
1292	109
1293	109
1294	109
1295	110
1296	109
1297	110
1298	110
1299	110
1300	110
1301	110
1302	110
1303	109
1304	109
1305	109
1306	109
1307	109
1308	109
1309	109
1310	108
1311	108
1312	108
1313	108
1314	108
1315	109
1316	109
1317	109
1318	109
1319	109
1320	109
1321	109
1322	109
1323	109
1324	109
1325	109
1326	109
1327	108
1328	109
1329	109
1330	108
1331	109
1332	109
1333	109
1334	109
1335	108
1336	108
1337	108
1338	107
1339	107
1340	108
1341	108
1342	107
1343	107
1344	107
1345	107
1346	107
1347	107
1348	107
1349	107
1350	107
1351	107
1352	107
1353	107
1354	107
1355	107
1356	107
1357	108
1358	108
1359	108
1360	108
1361	108
1362	109
1363	108
1364	108
1365	108
1366	107
1367	108
1368	107
1369	107
1370	107
1371	107
1372	107
1373	107
1374	107
1375	107
1376	107
1377	107
1378	108
1379	108
1380	108
1381	108
1382	107
1383	107
1384	107
1385	107
1386	106
1387	106
1388	106
1389	106
1390	106
1391	105
1392	105
1393	105
1394	105
1395	105
1396	104
1397	104
1398	104
1399	103
1400	104
1401	104
1402	104
1403	104
1404	104
1405	104
1406	104
1407	104
1408	105
1409	105
1410	105
1411	105
1412	105
1413	105
1414	105
1415	104
1416	104
1417	105
1418	105
1419	105
1420	106
1421	106
1422	105
1423	106
1424	106
1425	106
1426	106
1427	106
1428	106
1429	106
1430	106
1431	106
1432	106
1433	106
1434	106
1435	106
1436	106
1437	106
1438	107
1439	106
1440	106
1441	106
1442	106
1443	106
1444	106
1445	106
1446	105
1447	106
1448	106
1449	107
1450	106
1451	106
1452	106
1453	106
1454	106
1455	106
1456	106
1457	107
1458	107
1459	106
1460	106
1461	106
1462	106
1463	105
1464	105
1465	105
1466	105
1467	104
1468	104
1469	104
1470	104
1471	104
1472	103
1473	103
1474	104
1475	103
1476	103
1477	103
1478	103
1479	103
1480	103
1481	103
1482	103
1483	103
1484	104
1485	104
1486	103
1487	103
1488	103
1489	103
1490	103
1491	103
1492	103
1493	103
1494	103
1495	103
1496	103
1497	103
1498	104
1499	104
1500	105
1501	105
1502	105
1503	105
1504	106
1505	106
1506	106
1507	106
1508	106
1509	106
1510	106
1511	107
1512	107
1513	106
1514	107
1515	107
1516	107
1517	107
1518	107
1519	106
1520	107
1521	107
1522	106
1523	106
1524	107
1525	106
1526	106
1527	107
1528	107
1529	107
1530	106
1531	106
1532	106
1533	106
1534	106
1535	107
1536	107
1537	107
1538	106
1539	107
1540	106
1541	106
1542	106
1543	106
1544	106
1545	106
1546	106
1547	106
1548	106
1549	106
1550	106
1551	106
1552	106
1553	107
1554	107
1555	107
1556	107
1557	106
1558	106
1559	106
1560	106
1561	106
1562	106
1563	105
1564	106
1565	106
1566	106
1567	106
1568	106
1569	107
1570	107
1571	107
1572	107
1573	107
1574	107
1575	107
1576	107
1577	107
1578	106
1579	107
1580	106
1581	106
1582	107
1583	107
1584	107
1585	107
1586	107
1587	107
1588	107
1589	107
1590	107
1591	107
1592	108
1593	108
1594	107
1595	107
1596	108
1597	109
1598	109
1599	109
1600	109
1601	110
1602	109
1603	109
1604	109
1605	109
1606	109
1607	109
1608	109
1609	108
1610	108
1611	108
1612	108
1613	108
1614	108
1615	108
1616	108
1617	108
1618	108
1619	108
1620	108
1621	109
1622	109
1623	109
1624	109
1625	109
1626	109
1627	109
1628	109
1629	110
1630	110
1631	109
1632	110
1633	110
1634	111
1635	111
1636	111
1637	111
1638	110
1639	110
1640	110
1641	109
1642	109
1643	109
1644	109
1645	109
1646	109
1647	109
1648	109
1649	109
1650	110
1651	110
1652	110
1653	110
1654	110
1655	110
1656	110
1657	110
1658	110
1659	110
1660	110
1661	110
1662	110
1663	109
1664	110
1665	110
1666	110
1667	110
1668	110
1669	110
1670	109
1671	110
1672	110
1673	111
1674	110
1675	110
1676	110
1677	110
1678	110
1679	110
1680	110
1681	110
1682	110
1683	109
1684	109
1685	109
1686	109
1687	109
1688	109
1689	108
1690	109
1691	108
1692	108
1693	108
1694	109
1695	108
1696	107
1697	107
1698	106
1699	106
1700	105
1701	105
1702	105
1703	105
1704	105
1705	105
1706	104
1707	104
1708	105
1709	105
1710	105
1711	105
1712	105
1713	105
1714	105
1715	105
1716	106
1717	106
1718	106
1719	106
1720	106
1721	106
1722	106
1723	106
1724	106
1725	106
1726	106
1727	105
1728	105
1729	105
1730	106
1731	106
1732	106
1733	105
1734	105
1735	105
1736	106
1737	106
1738	106
1739	106
1740	106
1741	105
1742	106
1743	106
1744	106
1745	106
1746	106
1747	106
1748	106
1749	106
1750	107
1751	106
1752	106
1753	106
1754	106
1755	106
1756	106
1757	107
1758	107
1759	108
1760	108
1761	108
1762	108
1763	107
1764	107
1765	107
1766	107
1767	107
1768	107
1769	107
1770	107
1771	107
1772	107
1773	107
1774	107
1775	108
1776	108
1777	108
1778	108
1779	108
1780	108
1781	109
1782	108
1783	108
1784	108
1785	108
1786	108
1787	108
1788	108
1789	108
1790	108
1791	108
1792	108
1793	108
1794	108
1795	108
1796	108
1797	108
1798	108
1799	108
1800	107
1801	107
1802	107
1803	107
1804	107
1805	106
1806	107
1807	107
1808	106
1809	107
1810	107
1811	107
1812	107
1813	107
1814	107
1815	107
1816	107
1817	107
1818	107
1819	107
1820	107
1821	107
1822	107
1823	107
1824	107
1825	106
1826	107
1827	107
1828	107
1829	107
1830	107
1831	107
1832	106
1833	107
1834	107
1835	107
1836	107
1837	107
1838	107
1839	107
1840	107
1841	108
1842	108
1843	108
1844	109
1845	108
1846	108
1847	107
1848	107
1849	108
1850	107
1851	108
1852	108
1853	107
1854	107
1855	107
1856	108
1857	107
1858	108
1859	108
1860	108
1861	108
1862	109
1863	110
1864	110
1865	110
1866	110
1867	109
1868	109
1869	109
1870	109
1871	109
1872	110
1873	109
1874	110
1875	110
1876	109
1877	109
1878	110
1879	110
1880	110
1881	110
1882	110
1883	110
1884	110
1885	110
1886	110
1887	110
1888	111
1889	111
1890	111
1891	110
1892	110
1893	111
1894	110
1895	110
1896	110
1897	111
1898	111
1899	111
1900	110
1901	111
1902	111
1903	111
1904	111
1905	111
1906	111
1907	111
1908	110
1909	111
1910	111
1911	111
1912	111
1913	111
1914	111
1915	111
1916	111
1917	112
1918	112
1919	113
1920	112
1921	112
1922	111
1923	111
1924	111
1925	111
1926	111
1927	111
1928	111
1929	111
1930	111
1931	111
1932	111
1933	111
1934	111
1935	111
1936	110
1937	110
1938	110
1939	110
1940	110
1941	111
1942	111
1943	111
1944	111
1945	111
1946	111
1947	111
1948	111
1949	111
1950	111
1951	111
1952	111
1953	111
1954	112
1955	111
1956	111
1957	111
1958	110
1959	109
1960	109
1961	109
1962	109
1963	109
1964	109
1965	109
1966	109
1967	109
1968	109
1969	109
1970	110
1971	109
1972	109
1973	109
1974	109
1975	109
1976	109
1977	109
1978	109
1979	110
1980	110
1981	109
1982	110
1983	110
1984	110
1985	111
1986	110
1987	110
1988	110
1989	110
1990	110
1991	109
1992	109
1993	109
1994	109
1995	108
1996	108
1997	108
1998	109
1999	108
[truncated: 4,696 more rows]
