# Supplementary material for: ECCsplorer: a pipeline to detect extrachromosomal circular DNA (eccDNA) from next-generation sequencing data
Source: BMC Bioinformatics. 2022 Jan 14;23:40. doi: 10.1186/s12859-021-04545-2 (PMC8760651; doi:10.1186/s12859-021-04545-2)
Supplement: Supplementary file 4 — Additional file 4. Data: Data underlying the plots in Figures 1–3. Results from comparison of tools using H. sapiens data can be found in Supp. Info. 4: Supplementary Data (Data_Fig_3b_comparison… 2 files). [file 12859_2021_4545_MOESM4_ESM.zip › Data_Fig_2b.csv]

cluster	supercluster	cntrl [reads]	epi12 [reads]
1	2	2	4058
2	3	484	2889
3	1	2623	347
4	4	1205	1569
5	6	1750	836
6	3	497	2033
7	1	983	1543
8	1	2239	234
9	1	1512	950
10	10	0	2362
11	7	1433	905
12	1	1998	285
13	4	936	1279
14	2	2	2210
15	1	1181	747
16	2	0	1923
17	8	0	1796
18	3	198	1431
19	9	0	1480
20	5	852	599
21	1	702	709
22	13	908	444
23	14	0	1345
24	1	742	599
25	1	631	688
26	8	0	1303
27	15	327	935
28	16	605	625
29	17	888	315
30	12	628	542
31	5	785	370
32	18	2	1136
33	9	0	1129
34	11	538	500
35	19	247	724
36	7	551	413
37	20	0	943
38	21	430	512
39	5	454	482
40	1	643	284
41	22	632	284
42	23	2	901
43	5	639	254
44	24	456	409
45	25	527	300
46	11	324	498
47	26	467	345
48	27	441	343
49	28	0	750
50	29	351	391
51	30	273	464
52	31	300	422
53	32	415	295
54	33	430	262
55	34	426	229
56	35	4	624
57	6	382	236
58	36	249	364
59	37	280	319
60	38	363	229
61	39	0	572
62	40	278	273
63	2	2	542
64	41	359	177
65	42	296	239
66	43	307	208
67	44	290	186
68	45	279	196
69	46	403	69
70	12	190	281
71	47	187	281
72	48	158	299
73	1	273	169
74	49	280	162
75	50	122	298
76	51	408	0
77	52	320	86
78	53	0	401
79	54	0	398
80	55	389	0
81	56	1	373
82	57	0	371
83	6	163	206
84	58	0	367
85	59	232	128
86	60	191	152
87	61	217	117
88	62	0	333
89	63	58	274
90	64	326	0
91	65	141	184
92	66	0	312
93	67	175	136
94	68	308	0
95	1	132	174
96	69	140	165
97	70	146	144
98	71	123	152
99	72	138	129
100	73	125	142
101	74	208	41
102	75	245	4
103	76	0	248
104	77	130	105
105	78	106	125
106	79	92	139
107	80	173	52
108	81	156	68
109	82	215	0
110	83	0	211
111	84	210	0
112	85	161	46
113	86	52	150
114	87	169	28
115	88	1	196
116	89	66	127
117	90	0	192
118	91	192	0
119	92	99	92
120	93	0	191
121	94	54	134
122	4	101	86
123	95	184	0
124	96	0	182
125	97	97	83
126	98	83	96
127	99	0	168
128	100	76	91
129	101	123	44
130	102	166	0
131	103	0	164
132	104	89	74
133	105	1	156
134	106	79	72
135	107	108	40
136	108	146	0
137	109	144	0
138	110	37	104
139	111	88	50
140	112	80	57
141	113	136	0
142	114	83	53
143	115	121	11
144	116	130	0
145	117	0	130
146	118	83	46
147	119	128	0
148	120	128	0
149	121	127	0
150	122	125	0
151	123	2	122
152	124	122	0
153	125	0	119
154	126	40	78
155	127	90	27
156	129	0	112
157	130	11	100
158	131	101	9
159	132	106	0
160	133	105	0
161	134	40	64
162	135	2	102
163	136	88	14
164	137	69	33
165	138	35	66
166	139	33	67
167	140	92	6
168	141	0	98
169	142	66	32
170	143	96	0
171	144	79	17
172	145	83	12
173	146	10	80
174	147	90	0
175	148	37	52
176	149	78	10
177	150	0	88
178	151	39	47
179	152	63	23
180	153	81	4
181	154	45	39
182	155	84	0
183	156	0	84
184	157	0	83
185	158	0	80
186	159	80	0
187	160	0	80
188	161	32	48
189	162	50	30
190	163	74	6
191	164	78	0
192	165	42	36
193	166	0	78
194	167	77	0
195	168	16	60
196	169	37	39
197	170	0	76
198	171	0	75
199	172	44	31
200	173	30	44
201	174	52	21
202	175	21	52
203	176	52	20
204	177	54	18
205	178	41	29
206	179	0	70
207	180	0	69
208	181	1	67
209	182	65	3
210	183	20	48
211	184	2	66
212	185	61	7
213	186	0	67
214	187	67	0
215	188	23	44
216	189	29	38
217	190	66	0
218	191	33	33
219	192	66	0
220	193	65	0
221	194	65	0
222	195	65	0
223	196	53	11
224	197	0	64
225	198	63	0
226	199	45	18
227	200	0	63
228	201	60	2
229	202	62	0
230	203	62	0
231	204	62	0
232	205	0	62
233	206	0	62
234	207	13	49
235	208	9	53
236	209	0	61
237	210	1	60
238	211	61	0
239	212	0	60
240	128	60	0
241	213	60	0
242	214	59	0
243	215	59	0
244	216	43	16
245	217	58	0
246	218	58	0
247	219	58	0
248	220	0	58
249	221	58	0
250	222	12	46
251	223	1	57
252	224	58	0
253	225	57	0
254	226	4	52
255	227	56	0
256	228	0	56
257	229	0	56
258	230	24	31
259	231	0	55
260	232	29	26
261	233	54	0
262	128	54	0
263	234	54	0
264	235	0	53
265	236	2	50
266	237	52	0
267	238	30	21
268	239	51	0
269	240	37	14
270	241	0	50
271	242	0	50
272	243	0	49
273	244	1	48
274	245	49	0
275	246	38	10
276	247	11	37
277	248	48	0
278	249	48	0
279	250	36	11
280	251	0	47
281	252	46	0
282	253	0	46
283	254	42	4
284	255	46	0
285	256	46	0
286	257	0	45
287	258	45	0
288	259	2	43
289	260	0	44
290	261	44	0
291	262	0	44
292	263	16	28
293	264	43	1
294	265	6	38
295	266	25	19
296	267	0	43
297	268	43	0
298	269	0	43
299	270	0	43
300	271	42	0
301	272	42	0
302	273	0	42
303	274	16	26
304	275	42	0
305	276	0	42
306	277	36	6
307	278	32	10
308	279	42	0
309	280	32	9
310	281	31	10
311	282	0	41
312	283	41	0
313	284	41	0
314	285	12	29
315	286	16	24
316	287	40	0
317	288	34	6
318	289	0	40
319	290	2	38
320	291	40	0
321	292	23	16
322	293	0	39
323	294	0	39
324	295	39	0
325	296	26	13
326	297	33	5
327	298	0	38
328	299	38	0
329	300	38	0
330	301	30	8
331	302	37	0
332	303	17	20
333	304	37	0
334	305	5	32
335	306	27	10
336	307	23	14
337	308	24	13
338	309	37	0
339	310	37	0
340	311	25	12
341	312	37	0
342	313	36	0
343	314	36	0
344	315	0	36
345	316	9	27
346	317	36	0
347	318	0	36
348	319	32	4
349	320	19	16
350	321	35	0
351	322	35	0
352	323	27	8
353	324	7	27
354	325	0	34
355	326	0	34
356	327	8	26
357	328	15	19
358	329	14	20
359	330	34	0
360	331	34	0
361	332	34	0
362	333	26	8
363	334	31	2
364	335	0	33
365	336	21	12
366	337	1	32
367	338	33	0
368	339	33	0
369	340	30	3
370	341	33	0
371	342	18	15
372	343	32	0
373	344	32	0
374	345	0	32
375	346	32	0
376	347	0	32
377	348	32	0
378	349	2	30
379	350	0	32
380	351	20	12
381	352	27	4
382	353	0	31
383	354	31	0
384	355	31	0
385	356	31	0
386	357	19	12
387	358	19	12
388	359	31	0
389	360	15	15
390	361	0	30
391	362	0	30
392	363	0	30
393	364	23	7
394	365	30	0
395	366	29	1
396	367	10	20
397	368	29	0
398	369	29	0
399	370	29	0
400	371	29	0
401	372	24	5
402	373	29	0
403	374	29	0
404	375	29	0
405	376	4	25
406	377	29	0
407	378	22	6
408	379	14	14
409	380	5	23
410	381	0	28
411	382	22	6
412	383	2	26
413	384	28	0
414	385	0	28
415	386	2	25
416	387	0	27
417	388	27	0
418	389	27	0
419	390	0	27
420	391	14	13
421	392	27	0
422	393	27	0
423	394	24	3
424	395	4	23
425	396	18	9
426	397	27	0
427	398	0	26
428	399	0	26
429	400	0	26
430	401	0	26
431	402	26	0
432	403	2	24
433	404	26	0
434	405	0	25
435	406	0	25
436	407	5	20
437	408	23	2
438	409	23	2
439	410	21	4
440	411	25	0
441	412	6	19
442	413	25	0
443	414	14	11
444	415	25	0
445	416	0	25
446	417	9	16
447	418	4	21
448	419	17	8
449	420	0	25
450	421	25	0
451	422	24	0
452	423	24	0
453	424	0	24
454	425	24	0
455	426	24	0
456	427	23	1
457	428	4	20
458	429	0	24
459	430	24	0
460	431	0	24
461	432	4	20
462	433	0	24
463	434	0	23
464	435	23	0
465	436	17	6
466	437	23	0
467	438	4	19
468	439	23	0
469	440	6	17
470	441	23	0
471	442	23	0
472	443	14	9
473	444	4	19
474	445	23	0
475	446	22	1
476	447	2	21
477	448	22	0
478	449	0	22
479	450	21	1
480	451	22	0
481	452	15	7
482	453	22	0
483	454	0	22
484	455	22	0
485	456	22	0
486	457	2	20
487	458	2	20
488	459	22	0
489	460	0	22
490	461	0	22
491	462	0	22
492	463	22	0
493	464	5	17
494	465	22	0
495	466	22	0
496	467	22	0
497	468	14	8
498	469	0	22
499	470	22	0
500	471	0	22
501	472	0	22
502	473	22	0
503	474	0	21
504	475	0	21
505	476	13	8
506	477	9	12
507	478	9	12
508	479	19	2
509	480	1	20
510	481	2	19
511	482	21	0
512	483	21	0
513	484	10	11
514	485	8	13
515	486	0	21
516	487	21	0
517	488	21	0
518	489	0	21
519	490	2	19
520	491	21	0
521	492	21	0
522	493	15	5
523	494	15	5
524	495	0	20
525	496	0	20
526	497	20	0
527	498	0	20
528	499	6	14
529	500	20	0
530	501	20	0
531	502	0	20
532	503	20	0
533	504	20	0
534	505	20	0
535	506	20	0
536	507	20	0
537	508	10	10
538	509	20	0
539	510	0	20
540	511	0	20
541	512	15	5
542	513	0	20
543	514	3	17
544	515	13	7
545	516	20	0
546	517	11	9
547	518	0	20
548	519	19	0
549	520	17	2
550	521	0	19
551	522	11	8
552	523	9	10
553	524	4	15
554	525	0	19
555	526	19	0
556	527	19	0
557	528	19	0
558	529	6	13
559	530	7	12
560	531	14	5
561	532	17	2
562	533	19	0
563	534	10	9
564	535	19	0
565	536	19	0
566	537	0	19
567	538	0	19
568	539	16	3
569	540	18	1
570	541	3	16
571	542	8	11
572	544	18	0
573	545	0	18
574	543	15	3
575	546	0	18
576	547	12	6
577	548	0	18
578	549	0	18
579	550	13	5
580	551	0	18
581	552	18	0
582	553	0	18
583	554	1	17
584	555	0	18
585	556	16	2
586	557	0	18
587	558	14	4
588	559	0	18
589	560	15	3
590	561	18	0
591	562	0	18
592	563	16	2
593	564	7	11
594	565	18	0
595	566	0	18
596	567	16	2
597	568	18	0
598	569	18	0
599	570	1	17
600	571	0	17
601	572	0	17
602	573	0	17
603	574	17	0
604	575	17	0
605	576	17	0
606	577	0	17
607	578	17	0
608	579	17	0
609	580	17	0
610	581	14	3
611	582	17	0
612	583	17	0
613	584	0	17
614	585	0	17
615	586	17	0
616	587	0	17
617	588	17	0
618	589	0	17
619	590	17	0
620	591	17	0
621	592	12	5
622	603	0	17
623	593	10	7
624	594	0	17
625	595	17	0
626	596	17	0
627	597	6	11
628	598	7	10
629	599	0	17
630	600	9	8
631	601	0	17
632	602	17	0
633	604	14	2
634	605	16	0
635	606	7	9
636	607	16	0
637	608	2	14
638	609	16	0
639	610	16	0
640	611	6	10
641	612	0	16
642	613	0	16
643	614	0	16
644	615	0	16
645	616	16	0
646	617	16	0
647	618	16	0
648	619	16	0
649	620	0	16
650	621	16	0
651	622	0	16
652	623	16	0
653	624	11	5
654	625	0	16
655	626	0	16
656	627	0	16
657	628	16	0
658	629	16	0
659	630	4	12
660	631	16	0
661	632	16	0
662	633	16	0
663	634	16	0
664	635	16	0
665	636	16	0
666	637	16	0
667	638	13	3
668	639	16	0
669	640	16	0
670	641	16	0
671	642	16	0
672	643	6	10
673	644	0	16
674	645	15	0
675	646	0	15
676	647	15	0
677	648	15	0
678	649	15	0
679	650	0	15
680	651	9	6
681	652	15	0
682	653	14	1
683	654	0	15
684	655	15	0
685	656	0	15
686	657	0	15
687	658	9	6
688	659	10	5
689	660	0	15
690	661	12	3
691	662	0	15
692	663	0	15
693	664	5	10
694	665	0	15
695	666	12	3
696	667	15	0
697	668	15	0
698	669	0	15
699	670	15	0
700	671	15	0
701	672	15	0
702	673	15	0
703	674	15	0
704	675	15	0
705	676	0	15
706	677	13	2
707	678	14	1
708	679	0	15
709	680	6	9
710	681	0	15
711	682	12	3
712	683	0	15
713	684	15	0
714	685	0	15
715	686	15	0
716	687	11	4
717	688	13	2
718	689	9	6
719	690	0	15
720	691	15	0
721	692	5	10
722	693	0	14
723	694	14	0
724	695	14	0
725	697	11	3
726	698	12	2
727	699	5	9
728	700	3	11
729	701	4	10
730	702	2	12
731	703	14	0
732	704	6	8
733	705	14	0
734	706	0	14
735	707	0	14
736	708	14	0
737	709	14	0
738	710	1	13
739	711	8	6
740	712	13	1
741	713	14	0
742	714	14	0
743	715	0	14
744	716	14	0
745	717	14	0
746	718	0	14
747	719	14	0
748	720	14	0
749	721	0	14
750	722	14	0
751	723	14	0
752	724	2	12
753	725	14	0
754	726	0	14
755	727	14	0
756	728	14	0
757	730	14	0
758	731	14	0
759	732	14	0
760	696	0	14
761	733	14	0
762	734	10	4
763	735	14	0
764	736	0	14
765	729	2	12
766	737	0	14
767	738	14	0
768	739	14	0
769	740	3	11
770	741	0	14
771	742	13	1
772	743	13	1
773	744	14	0
774	745	14	0
775	746	14	0
776	747	0	14
777	748	0	14
778	749	14	0
779	750	1	12
780	751	13	0
781	752	13	0
782	753	13	0
783	754	0	13
784	755	13	0
785	756	0	13
786	757	0	13
787	758	0	13
788	759	13	0
789	760	13	0
790	761	0	13
791	762	0	13
792	763	12	1
793	764	13	0
794	765	13	0
795	766	7	6
796	767	13	0
797	768	13	0
798	769	0	13
799	770	5	8
800	771	0	13
801	772	0	13
802	773	13	0
803	774	0	13
804	775	13	0
805	776	0	13
806	777	12	1
807	778	13	0
808	779	6	7
809	780	13	0
810	781	13	0
811	782	13	0
812	783	0	13
813	784	4	9
814	785	13	0
815	786	2	11
816	787	0	13
817	788	7	6
818	789	13	0
819	790	0	13
820	791	13	0
821	792	13	0
822	793	13	0
823	794	0	13
824	795	13	0
825	796	0	13
826	797	13	0
827	798	0	13
828	799	0	13
829	800	4	9
830	801	0	13
831	802	12	1
832	803	12	1
833	804	0	13
834	805	0	13
835	806	0	13
836	807	0	13
837	808	13	0
838	809	13	0
839	810	8	5
840	811	9	3
841	812	12	0
842	813	5	7
843	814	12	0
844	815	12	0
845	816	0	12
846	817	7	5
847	818	5	7
848	819	12	0
849	820	12	0
850	821	12	0
851	822	12	0
852	823	12	0
853	824	12	0
854	825	10	2
855	826	10	2
856	827	1	11
857	828	12	0
858	829	12	0
859	830	8	4
860	831	12	0
861	832	12	0
862	833	12	0
863	834	0	12
864	835	0	12
865	836	1	11
866	837	6	6
867	838	10	2
868	839	12	0
869	840	0	12
870	841	12	0
871	842	12	0
872	843	12	0
873	844	7	5
874	845	12	0
875	846	12	0
876	847	12	0
877	848	0	12
878	849	2	10
879	850	0	12
880	851	0	12
881	852	12	0
882	853	8	4
883	854	0	12
884	855	0	12
885	856	12	0
886	857	0	12
887	858	11	1
888	859	12	0
889	860	12	0
890	861	12	0
891	862	12	0
892	863	0	12
893	864	10	2
894	865	12	0
895	866	0	12
896	867	12	0
897	868	5	7
898	869	10	2
899	870	8	4
900	871	12	0
901	872	0	12
902	873	12	0
903	874	0	12
904	875	0	11
905	876	4	7
906	877	0	11
907	878	0	11
908	879	11	0
909	880	0	11
910	881	11	0
911	882	11	0
912	883	11	0
913	884	0	11
914	885	5	6
915	886	11	0
916	887	0	11
917	888	11	0
918	889	9	2
919	890	11	0
920	891	11	0
921	892	0	11
922	893	11	0
923	894	11	0
924	895	4	7
925	896	6	5
926	897	1	10
927	898	0	11
928	899	11	0
929	900	6	5
930	901	0	11
931	902	11	0
932	903	1	10
933	904	0	11
934	905	11	0
935	906	0	11
936	907	3	8
937	908	0	11
938	909	0	11
939	910	11	0
940	911	0	11
941	912	11	0
942	913	11	0
943	914	11	0
944	915	0	11
945	916	11	0
946	917	11	0
947	918	11	0
948	919	0	11
949	920	11	0
950	921	11	0
951	922	5	6
952	923	11	0
953	924	9	2
954	925	2	9
955	926	0	11
956	927	5	6
957	928	11	0
958	929	0	11
959	930	11	0
960	931	0	11
961	932	11	0
962	933	11	0
963	934	11	0
964	935	11	0
965	936	11	0
966	937	11	0
967	938	0	11
968	939	11	0
969	940	0	11
970	941	3	8
971	942	0	11
972	967	11	0
973	943	11	0
974	944	9	2
975	945	0	11
976	946	0	11
977	947	0	11
978	948	11	0
979	949	0	11
980	950	0	11
981	951	1	10
982	952	11	0
983	953	0	11
984	954	11	0
985	955	11	0
986	956	0	11
987	957	11	0
988	958	11	0
989	959	11	0
990	960	8	3
991	961	11	0
992	962	11	0
993	963	11	0
994	964	11	0
995	965	6	5
996	966	0	11
997	968	1	10
998	969	11	0
999	970	0	11
1000	971	10	0
1001	972	10	0
1002	973	0	10
1003	974	0	10
1004	975	10	0
1005	976	9	1
1006	977	10	0
1007	978	0	10
1008	979	0	10
1009	980	4	6
1010	981	0	10
1011	982	10	0
1012	983	10	0
1013	984	7	3
1014	985	10	0
1015	986	10	0
1016	987	0	10
1017	988	10	0
1018	989	9	1
1019	990	8	2
1020	991	0	10
1021	992	10	0
1022	993	10	0
1023	994	2	8
1024	995	10	0
1025	996	2	8
1026	997	7	3
1027	998	8	2
1028	999	10	0
1029	1000	10	0
1030	1001	10	0
1031	1002	10	0
1032	1003	1	9
1033	1004	0	10
1034	1005	10	0
1035	1006	10	0
1036	1007	10	0
1037	1008	10	0
1038	1009	0	10
1039	1011	0	10
1040	1012	10	0
1041	1013	10	0
1042	1014	10	0
1043	1015	10	0
1044	1016	0	10
1045	1017	10	0
1046	1018	10	0
1047	1019	4	6
1048	1020	0	10
1049	1021	0	10
1050	1022	10	0
1051	1023	0	10
1052	1024	9	1
1053	1025	10	0
1054	1026	10	0
1055	1027	10	0
1056	1028	3	7
1057	1029	10	0
1058	1030	0	10
1059	1031	10	0
1060	1032	5	5
1061	1033	10	0
1062	1034	0	10
1063	1035	1	9
1064	1036	0	10
1065	1037	10	0
1066	1038	2	8
1067	1075	0	10
1068	1039	0	10
1069	1040	1	9
1070	1041	0	10
1071	1042	7	3
1072	1043	10	0
1073	1044	0	10
1074	1045	0	10
1075	1046	10	0
1076	1047	6	4
1077	1048	0	10
1078	1049	1	9
1079	1050	0	10
1080	1051	0	10
1081	1052	5	5
1082	1053	0	10
1083	1054	10	0
1084	1055	0	10
1085	1056	10	0
1086	1057	0	10
1087	1058	5	5
1088	1059	1	9
1089	1060	10	0
1090	1061	0	10
1091	1062	0	10
1092	1063	6	4
1093	1064	10	0
1094	1065	0	10
1095	1066	10	0
1096	1067	10	0
1097	1068	10	0
1098	1010	0	10
1099	1069	5	5
1100	1070	10	0
1101	1071	0	10
1102	1072	0	10
1103	1073	0	10
1104	1074	10	0
1105	1076	10	0
1106	1077	6	4
1107	1078	0	10
1108	1079	10	0
1109	1080	10	0
1110	1081	10	0
1111	1082	10	0
1112	1083	10	0
1113	1084	10	0
1114	1085	10	0
1115	1086	10	0
1116	1087	0	10
1117	1088	10	0
1118	1089	1	9
1119	1090	10	0
1120	1091	10	0
1121	1092	0	10
1122	1093	0	10
1123	1094	4	6
1124	1095	0	9
1125	1096	2	7
1126	1097	9	0
1127	1098	8	1
1128	1099	0	9
1129	1100	0	9
1130	1101	5	4
1131	1102	8	1
1132	1103	9	0
1133	1104	5	4
1134	1105	9	0
1135	1106	0	9
1136	1107	0	9
1137	1108	1	8
1138	1109	9	0
1139	1110	0	9
1140	1111	0	9
1141	1112	9	0
1142	1113	9	0
1143	1114	0	9
1144	1115	9	0
1145	1116	9	0
1146	1117	9	0
1147	1118	0	9
1148	1119	9	0
1149	1120	9	0
1150	1121	0	9
1151	1122	9	0
1152	1123	9	0
1153	1124	2	7
1154	1125	0	9
1155	1126	0	9
1156	1127	0	9
1157	1128	0	9
1158	1129	4	5
1159	1130	9	0
1160	1131	9	0
1161	1132	5	4
1162	1133	0	9
1163	1134	9	0
1164	1135	0	9
1165	1136	9	0
1166	1137	9	0
1167	1138	9	0
1168	1139	2	7
1169	1140	9	0
1170	1141	9	0
1171	1142	9	0
1172	1143	9	0
1173	1144	0	9
1174	1145	3	6
1175	1146	9	0
1176	1147	0	9
1177	1148	1	8
1178	1149	9	0
1179	1150	1	8
1180	1151	9	0
1181	1152	2	7
1182	1153	9	0
1183	1154	0	9
1184	1155	0	9
1185	1156	0	9
1186	1157	6	3
1187	1158	0	9
1188	1159	9	0
1189	1160	3	6
1190	1161	0	9
1191	1162	9	0
1192	1163	0	9
1193	1164	8	1
1194	1165	9	0
1195	1166	0	9
1196	1167	5	4
1197	1168	9	0
1198	1169	9	0
1199	1170	0	9
1200	1171	0	9
1201	1172	9	0
1202	1173	1	8
1203	1174	1	8
1204	1175	0	9
1205	1176	0	9
1206	1177	2	7
1207	1178	6	3
1208	1179	9	0
1209	1180	9	0
1210	1181	9	0
1211	1182	9	0
1212	1183	9	0
1213	1184	0	9
1214	1185	0	9
1215	1186	6	3
1216	1187	9	0
1217	1188	0	9
1218	1189	0	9
1219	1190	1	8
1220	1191	0	9
1221	1192	0	9
1222	1193	9	0
1223	1194	2	7
1224	1195	7	2
1225	1196	9	0
1226	1197	3	6
1227	1198	9	0
1228	1199	2	7
1229	1200	0	9
1230	1201	0	9
1231	1202	9	0
1232	1203	9	0
1233	1204	9	0
1234	1205	0	9
1235	1206	9	0
1236	1207	9	0
1237	1208	1	8
1238	1209	0	9
1239	1210	9	0
1240	1211	9	0
1241	1212	9	0
1242	1213	9	0
1243	1214	9	0
1244	1215	9	0
1245	1216	9	0
1246	1217	2	7
1247	1218	0	9
1248	1219	9	0
1249	1220	9	0
1250	1221	1	8
1251	1222	9	0
1252	1223	9	0
1253	1224	9	0
1254	1225	9	0
1255	1226	9	0
1256	1227	0	9
1257	1228	8	1
1258	1229	0	9
1259	1230	3	6
1260	1231	8	0
1261	1232	0	8
1262	1233	3	5
1263	1234	8	0
1264	1235	8	0
1265	1236	8	0
1266	1237	8	0
1267	1238	0	8
1268	1239	4	4
1269	1240	0	8
1270	1241	8	0
1271	1242	0	8
1272	1243	8	0
1273	1244	8	0
1274	1245	7	1
1275	1246	8	0
1276	1247	0	8
1277	1248	8	0
1278	1249	2	6
1279	1250	8	0
1280	1251	4	4
1281	1252	8	0
1282	1253	8	0
1283	1254	8	0
1284	1255	0	8
1285	1256	8	0
1286	1257	0	8
1287	1258	0	8
1288	1259	8	0
1289	1260	6	2
1290	1261	1	7
1291	1262	8	0
1292	1263	8	0
1293	1264	0	8
1294	1265	8	0
1295	1266	5	3
1296	1267	8	0
1297	1268	8	0
1298	1269	0	8
1299	1270	8	0
1300	1271	7	1
1301	1272	8	0
1302	1273	0	8
1303	1274	8	0
1304	1275	0	8
1305	1276	7	1
1306	1277	8	0
1307	1278	8	0
1308	1279	8	0
1309	1280	8	0
1310	1281	0	8
1311	1282	0	8
1312	1283	0	8
1313	1284	8	0
1314	1285	8	0
1315	1286	0	8
1316	1287	8	0
1317	1288	8	0
1318	1289	0	8
1319	1290	0	8
1320	1291	0	8
1321	1292	0	8
1322	1293	8	0
1323	1294	8	0
1324	1295	8	0
1325	1296	8	0
1326	1297	8	0
1327	1298	8	0
1328	1299	0	8
1329	1300	8	0
1330	1301	0	8
1331	1302	0	8
1332	1303	1	7
1333	1304	0	8
1334	1305	8	0
1335	1306	8	0
1336	1307	8	0
1337	1308	8	0
1338	1309	1	7
1339	1310	0	8
1340	1311	8	0
1341	1312	8	0
1342	1313	0	8
1343	1314	8	0
1344	1315	8	0
1345	1316	0	8
1346	1317	6	2
1347	1318	0	8
1348	1319	7	1
1349	1320	0	8
1350	1321	8	0
1351	1322	8	0
1352	1323	0	8
1353	1324	3	5
1354	1325	0	8
1355	1326	0	8
1356	1327	8	0
1357	1328	0	8
1358	1329	0	8
1359	1330	8	0
1360	1331	8	0
1361	1332	8	0
1362	1333	8	0
1363	1334	1	7
1364	1335	8	0
1365	1336	2	6
1366	1337	8	0
1367	1338	8	0
1368	1339	0	8
1369	1340	0	8
1370	1341	0	8
1371	1342	3	5
1372	1343	8	0
1373	1344	8	0
1374	1345	6	2
1375	1346	0	8
1376	1347	0	8
1377	1348	8	0
1378	1349	8	0
1379	1350	8	0
1380	1351	0	8
1381	1352	0	8
1382	1353	8	0
1383	1354	0	8
1384	1355	8	0
1385	1356	8	0
1386	1357	0	8
1387	1358	8	0
1388	1359	0	8
1389	1360	0	8
1390	1361	6	2
1391	1362	8	0
1392	1363	8	0
1393	1364	0	8
1394	1365	0	8
1395	1366	8	0
1396	1367	8	0
1397	1368	8	0
1398	1369	0	8
1399	1370	0	8
1400	1371	0	8
1401	1372	0	8
1402	1373	4	4
1403	1374	8	0
1404	1375	0	8
1405	1376	0	8
1406	1377	6	2
1407	1378	8	0
1408	1379	8	0
1409	1380	8	0
1410	1381	8	0
1411	1382	1	7
1412	1383	7	1
1413	1384	0	8
1414	1385	8	0
1415	1386	8	0
1416	1387	7	1
1417	1388	0	8
1418	1389	8	0
1419	1390	8	0
1420	1391	8	0
1421	1392	1	7
1422	1393	0	8
1423	1394	0	8
1424	1395	6	2
1425	1396	8	0
1426	1397	8	0
1427	1398	8	0
1428	1399	2	6
1429	1400	8	0
1430	1401	5	3
1431	1402	0	8
1432	1403	4	4
1433	1404	2	6
1434	1405	3	5
1435	1406	4	4
1436	1407	4	4
1437	1408	6	2
1438	1409	8	0
1439	1410	0	8
1440	1411	0	8
1441	1412	8	0
1442	1413	0	8
1443	1414	8	0
1444	1415	8	0
1445	1416	8	0
1446	1417	0	8
1447	1418	8	0
1448	1419	0	8
1449	1420	0	8
1450	1421	5	3
1451	1422	0	8
1452	1423	6	2
1453	1424	0	8
1454	1425	0	8
1455	1426	8	0
1456	1427	8	0
1457	1428	0	8
1458	1429	8	0
1459	1430	8	0
1460	1431	0	8
1461	1432	8	0
1462	1433	0	8
1463	1434	2	6
1464	1435	6	2
1465	1436	0	8
1466	1437	0	8
1467	1438	8	0
1468	1439	8	0
1469	1440	8	0
1470	1441	8	0
1471	1442	2	6
1472	1443	8	0
1473	1444	7	0
1474	1445	7	0
1475	1446	0	7
1476	1447	7	0
1477	1448	0	7
1478	1449	7	0
1479	1450	7	0
1480	1451	0	7
1481	1452	0	7
1482	1454	7	0
1483	1455	7	0
1484	1456	7	0
1485	1457	7	0
1486	1458	0	7
1487	1459	0	7
1488	1460	0	7
1489	1527	6	1
1490	1461	7	0
1491	1462	7	0
1492	1463	0	7
1493	1464	0	7
1494	1465	0	7
1495	1466	0	7
1496	1467	0	7
1497	1468	7	0
1498	1469	7	0
1499	1470	7	0
1500	1471	5	2
1501	1472	1	6
1502	1473	7	0
1503	1474	7	0
1504	1475	0	7
1505	1476	7	0
1506	1477	3	4
1507	1478	0	7
1508	1479	0	7
1509	1480	0	7
1510	1481	5	2
1511	1482	7	0
1512	1483	0	7
1513	1484	7	0
1514	1485	7	0
1515	1486	7	0
1516	1487	7	0
1517	1488	3	4
1518	1489	7	0
1519	1490	0	7
1520	1491	0	7
1521	1492	5	2
1522	1493	7	0
1523	1494	7	0
1524	1495	4	3
1525	1496	7	0
1526	1497	0	7
1527	1498	7	0
1528	1499	7	0
1529	1500	7	0
1530	1501	0	7
1531	1523	7	0
1532	1502	7	0
1533	1503	5	2
1534	1504	1	6
1535	1505	1	6
1536	1506	7	0
1537	1507	0	7
1538	1508	0	7
1539	1509	7	0
1540	1510	7	0
1541	1511	7	0
1542	1512	3	4
1543	1513	7	0
1544	1514	1	6
1545	1515	7	0
1546	1516	7	0
1547	1517	2	5
1548	1518	4	3
1549	1519	7	0
1550	1520	0	7
1551	1521	0	7
1552	1522	7	0
1553	1524	7	0
1554	1525	7	0
1555	1526	7	0
1556	1528	0	7
1557	1529	0	7
1558	1530	7	0
1559	1531	7	0
1560	1532	7	0
1561	1533	0	7
1562	1534	7	0
1563	1535	7	0
1564	1536	7	0
1565	1537	7	0
1566	1538	7	0
1567	1539	7	0
1568	1540	7	0
1569	1541	0	7
1570	1542	7	0
1571	1543	4	3
1572	1544	7	0
1573	1545	0	7
1574	1546	0	7
1575	1547	7	0
1576	1548	7	0
1577	1549	5	2
1578	1550	0	7
1579	1551	7	0
1580	1552	1	6
1581	1553	7	0
1582	1554	7	0
1583	1555	0	7
1584	1556	7	0
1585	1557	0	7
1586	1558	7	0
1587	1559	7	0
1588	1560	7	0
1589	1561	7	0
1590	1562	7	0
1591	1563	7	0
1592	1564	1	6
1593	1565	7	0
1594	1566	7	0
1595	1567	0	7
1596	1568	7	0
1597	1569	0	7
1598	1570	7	0
1599	1571	0	7
1600	1572	7	0
1601	1573	2	5
1602	1574	0	7
1603	1575	7	0
1604	1576	1	6
1605	1577	0	7
1606	1578	0	7
1607	1579	1	6
1608	1580	7	0
1609	1581	7	0
1610	1582	0	7
1611	1583	0	7
1612	1584	7	0
1613	1585	7	0
1614	1586	0	7
1615	1587	0	7
1616	1588	7	0
1617	1589	7	0
1618	1590	0	7
1619	1591	0	7
1620	1592	0	7
1621	1593	7	0
1622	1594	0	7
1623	1595	2	5
1624	1596	7	0
1625	1597	7	0
1626	1598	7	0
1627	1599	7	0
1628	1600	5	2
1629	1601	0	7
1630	1602	1	6
1631	1603	0	7
1632	1604	0	7
1633	1605	0	7
1634	1606	0	7
1635	1607	5	2
1636	1608	7	0
1637	1609	3	4
1638	1610	7	0
1639	1611	7	0
1640	1612	0	7
1641	1613	0	7
1642	1614	4	3
1643	1615	7	0
1644	1616	7	0
1645	1617	0	7
1646	1618	7	0
1647	1619	7	0
1648	1620	7	0
1649	1621	7	0
1650	1622	5	2
1651	1623	0	7
1652	1624	0	7
1653	1625	0	7
1654	1626	0	7
1655	1627	7	0
1656	1628	0	7
1657	1629	2	5
1658	1630	7	0
1659	1631	7	0
1660	1632	7	0
1661	1633	7	0
1662	1634	7	0
1663	1635	7	0
1664	1636	7	0
1665	1637	7	0
1666	1638	7	0
1667	1639	0	7
1668	1640	1	6
1669	1641	7	0
1670	1642	0	7
1671	1643	0	7
1672	1644	7	0
1673	1645	7	0
1674	1646	7	0
1675	1647	7	0
1676	1648	7	0
1677	1649	7	0
1678	1650	0	7
1679	1651	0	7
1680	1652	7	0
1681	1653	0	7
1682	1654	7	0
1683	1655	0	7
1684	1656	7	0
1685	1657	0	7
1686	1658	7	0
1687	1659	7	0
1688	1660	7	0
1689	1661	0	7
1690	1662	7	0
1691	1663	7	0
1692	1664	0	7
1693	1665	7	0
1694	1666	0	7
1695	1667	7	0
1696	1668	7	0
1697	1669	0	7
1698	1670	5	2
1699	1671	5	2
1700	1672	0	7
1701	1673	7	0
1702	1674	7	0
1703	1675	0	7
1704	1676	7	0
1705	1677	7	0
1706	1678	7	0
1707	1679	6	1
1708	1680	6	1
1709	1681	7	0
1710	1682	0	7
1711	1683	7	0
1712	1684	7	0
1713	1685	0	7
1714	1686	0	7
1715	1687	0	7
1716	1688	7	0
1717	1689	0	7
1718	1690	0	7
1719	1691	0	7
1720	1692	7	0
1721	1693	7	0
1722	1694	4	3
1723	1453	6	1
1724	1695	0	7
1725	1696	7	0
1726	1697	3	4
1727	1698	0	7
1728	1699	7	0
1729	1700	0	7
1730	1701	7	0
1731	1702	7	0
1732	1703	7	0
1733	1704	7	0
1734	1705	7	0
1735	1706	4	3
1736	1707	7	0
1737	1708	6	1
1738	1709	0	7
1739	1710	0	7
1740	1711	2	5
1741	1712	7	0
1742	1713	7	0
1743	1714	0	7
1744	1715	0	7
1745	1716	7	0
1746	1717	7	0
1747	1718	5	2
1748	1719	0	7
1749	1720	7	0
1750	1721	7	0
1751	1722	0	7
1752	1723	7	0
1753	1724	7	0
1754	1725	0	7
1755	1726	7	0
1756	1727	6	0
1757	1728	6	0
1758	1729	2	4
1759	1730	0	6
1760	1731	6	0
1761	1732	6	0
1762	1733	3	3
1763	1734	6	0
1764	1735	0	6
1765	1736	5	1
1766	1737	2	4
1767	1738	6	0
1768	1739	0	6
1769	1740	0	6
1770	1741	6	0
1771	1742	0	6
1772	1743	3	3
1773	1744	6	0
1774	1745	6	0
1775	1746	6	0
1776	1747	0	6
1777	1748	6	0
1778	1749	6	0
1779	1750	6	0
1780	1751	6	0
1781	1752	6	0
1782	1753	0	6
1783	1754	6	0
1784	1755	0	6
1785	1756	6	0
1786	1757	0	6
1787	1758	6	0
1788	1759	0	6
1789	1760	6	0
1790	1761	0	6
1791	1762	5	1
1792	1763	6	0
1793	1764	4	2
1794	1765	6	0
1795	1766	1	5
1796	1767	6	0
1797	1768	6	0
1798	1769	6	0
1799	1770	6	0
1800	1771	2	4
1801	1772	0	6
1802	1773	0	6
1803	1774	4	2
1804	1775	6	0
1805	1776	5	1
1806	1777	6	0
1807	1778	0	6
1808	1779	0	6
1809	1780	6	0
1810	1781	0	6
1811	1782	0	6
1812	1783	6	0
1813	1784	4	2
1814	1785	0	6
1815	1786	6	0
1816	1787	0	6
1817	1788	6	0
1818	1789	0	6
1819	1790	6	0
1820	1791	6	0
1821	1792	0	6
1822	1793	0	6
1823	1794	3	3
1824	1795	1	5
1825	1796	0	6
1826	1797	6	0
1827	1798	0	6
1828	1800	6	0
1829	1801	6	0
1830	1802	0	6
1831	1803	6	0
1832	1804	6	0
1833	1805	0	6
1834	1806	0	6
1835	1799	6	0
1836	1807	6	0
1837	1808	6	0
1838	1809	6	0
1839	1810	4	2
1840	1811	0	6
1841	1812	4	2
1842	1813	6	0
1843	1814	0	6
1844	1815	6	0
1845	1816	0	6
1846	1817	0	6
1847	1818	6	0
1848	1819	6	0
1849	1820	6	0
1850	1821	4	2
1851	1822	5	1
1852	1823	6	0
1853	1824	0	6
1854	1825	0	6
1855	1826	0	6
1856	1827	1	5
1857	1828	6	0
1858	1829	6	0
1859	1830	6	0
1860	1831	6	0
1861	1832	6	0
1862	1833	5	1
1863	1834	6	0
1864	1835	6	0
1865	1836	0	6
1866	1837	6	0
1867	1838	5	1
1868	1839	0	6
1869	1840	6	0
1870	1841	0	6
1871	1842	0	6
1872	1843	0	6
1873	1844	0	6
1874	1845	6	0
1875	1846	0	6
1876	1847	5	1
1877	1848	6	0
1878	1849	6	0
1879	1850	3	3
1880	1851	6	0
1881	1852	6	0
1882	1853	0	6
1883	1854	6	0
1884	1855	0	6
1885	1856	0	6
1886	1857	6	0
1887	1858	0	6
1888	1859	5	1
1889	1860	6	0
1890	1861	0	6
1891	1862	6	0
1892	1863	6	0
1893	1864	0	6
1894	1865	6	0
1895	1866	4	2
1896	1867	1	5
1897	1868	0	6
1898	1869	0	6
1899	1870	0	6
1900	1871	0	6
1901	1872	6	0
1902	1873	6	0
1903	1874	4	2
1904	1875	6	0
1905	1876	6	0
1906	1877	6	0
1907	1878	5	1
1908	1879	3	3
1909	1880	0	6
1910	1881	6	0
1911	1882	0	6
1912	1883	6	0
1913	1884	6	0
1914	1885	0	6
1915	1886	6	0
1916	1887	5	1
1917	1888	6	0
1918	1889	2	4
1919	1890	6	0
1920	1891	3	3
1921	1892	6	0
1922	1893	6	0
1923	1894	0	6
1924	1895	0	6
1925	1896	6	0
1926	1897	6	0
1927	1898	6	0
1928	1899	6	0
1929	1900	6	0
1930	1901	0	6
1931	1902	0	6
1932	1903	6	0
1933	1904	2	4
1934	1905	6	0
1935	1906	6	0
1936	1907	6	0
1937	1908	0	6
1938	1909	0	6
1939	1910	1	5
1940	1911	0	6
1941	1912	0	6
1942	1913	6	0
1943	1914	1	5
1944	1915	6	0
1945	1916	1	5
1946	1917	0	6
1947	1918	6	0
1948	1919	0	6
1949	1920	6	0
1950	1921	6	0
1951	1922	6	0
1952	1923	0	6
1953	1924	1	5
1954	1925	2	4
1955	1926	6	0
1956	1927	6	0
1957	1928	0	6
1958	1929	6	0
1959	1930	6	0
1960	1931	0	6
1961	1932	0	6
1962	1933	6	0
1963	1934	6	0
1964	1935	6	0
1965	1936	0	6
1966	1937	2	4
1967	1938	0	6
1968	1939	0	6
1969	1940	6	0
1970	1941	6	0
1971	1942	6	0
1972	1943	0	6
1973	1944	0	6
1974	1945	0	6
1975	1946	1	5
1976	1947	0	6
1977	1948	6	0
1978	1949	6	0
1979	1950	0	6
1980	1951	6	0
1981	1952	6	0
1982	1953	0	6
1983	1954	0	6
1984	1955	0	6
1985	1956	0	6
1986	1957	0	6
1987	1958	0	6
1988	1959	0	6
1989	1960	6	0
1990	1961	6	0
1991	1962	5	1
1992	1963	2	4
1993	1964	4	2
1994	1965	0	6
1995	1966	6	0
1996	1967	6	0
1997	1968	6	0
1998	1969	6	0
1999	1970	6	0
[truncated: 10,567 more rows]
