# Supplementary material for: ECCsplorer: a pipeline to detect extrachromosomal circular DNA (eccDNA) from next-generation sequencing data
Source: BMC Bioinformatics. 2022 Jan 14;23:40. doi: 10.1186/s12859-021-04545-2 (PMC8760651; doi:10.1186/s12859-021-04545-2)
Supplement: Supplementary file 4 — Additional file 4. Data: Data underlying the plots in Figures 1–3. Results from comparison of tools using H. sapiens data can be found in Supp. Info. 4: Supplementary Data (Data_Fig_3b_comparison… 2 files). [file 12859_2021_4545_MOESM4_ESM.zip › Data_Fig_2c_coverage.csv]

pos	epi12 [BPM]
1	3
2	7
3	18
4	19
5	20
6	20
7	22
8	23
9	23
10	23
11	23
12	24
13	24
14	25
15	25
16	25
17	27
18	27
19	28
20	28
21	29
22	30
23	30
24	30
25	30
26	30
27	30
28	32
29	37
30	37
31	37
32	37
33	38
34	52
35	52
36	53
37	53
38	52
39	56
40	61
41	61
42	61
43	60
44	60
45	64
46	70
47	70
48	79
49	79
50	84
51	85
52	85
53	86
54	86
55	89
56	90
57	90
58	91
59	91
60	92
61	93
62	94
63	94
64	94
65	98
66	99
67	101
68	107
69	107
70	113
71	114
72	115
73	115
74	114
75	115
76	114
77	114
78	122
79	124
80	124
81	124
82	126
83	126
84	126
85	126
86	125
87	125
88	122
89	124
90	126
91	130
92	131
93	131
94	132
95	133
96	133
97	133
98	132
99	133
100	131
101	134
102	134
103	134
104	134
105	134
106	135
107	136
108	137
109	138
110	137
111	141
112	142
113	159
114	159
115	164
116	164
117	167
118	167
119	168
120	172
121	173
122	181
123	182
124	181
125	182
126	181
127	181
128	181
129	183
130	184
131	189
132	191
133	190
134	194
135	194
136	194
137	195
138	194
139	199
140	200
141	207
142	208
143	208
144	211
145	212
146	214
147	214
148	214
149	214
150	212
151	225
152	226
153	227
154	227
155	227
156	227
157	227
158	229
159	233
160	229
161	229
162	229
163	229
164	231
165	235
166	238
167	238
168	237
169	237
170	254
171	260
172	260
173	260
174	260
175	259
176	260
177	261
178	262
179	261
180	256
181	263
182	263
183	264
184	263
185	268
186	268
187	275
188	274
189	277
190	274
191	275
192	281
193	283
194	284
195	283
196	280
197	281
198	285
199	285
200	286
201	286
202	285
203	285
204	286
205	286
206	286
207	282
208	284
209	285
210	284
211	288
212	287
213	290
214	291
215	291
216	295
217	293
218	292
219	292
220	286
221	288
222	285
223	284
224	284
225	282
226	283
227	283
228	283
229	282
230	280
231	284
232	283
233	282
234	277
235	278
236	278
237	279
238	279
239	278
240	269
241	269
242	269
243	270
244	268
245	269
246	265
247	265
248	265
249	265
250	265
251	259
252	261
253	261
254	260
255	260
256	260
257	260
258	260
259	259
260	261
261	246
262	247
263	243
264	243
265	242
266	241
267	237
268	236
269	226
270	227
271	225
272	226
273	226
274	226
275	226
276	226
277	226
278	226
279	222
280	222
281	219
282	216
283	217
284	216
285	216
286	216
287	215
288	215
289	212
290	211
291	208
292	207
293	204
294	205
295	201
296	201
297	200
298	202
299	200
300	196
301	193
302	193
303	194
304	193
305	200
306	199
307	193
308	191
309	190
310	190
311	190
312	187
313	187
314	169
315	170
316	170
317	170
318	169
319	169
320	170
321	170
322	166
323	167
324	165
325	165
326	162
327	161
328	158
329	158
330	157
331	158
332	155
333	155
334	155
335	155
336	156
337	154
338	149
339	149
340	144
341	145
342	140
343	141
344	140
345	141
346	141
347	141
348	139
349	140
350	136
351	136
352	135
353	135
354	130
355	131
356	129
357	130
358	129
359	129
360	129
361	127
362	124
363	124
364	118
365	119
366	118
367	118
368	118
369	116
370	116
371	115
372	110
373	112
374	109
375	109
376	109
377	108
378	109
379	108
380	108
381	109
382	98
383	98
384	98
385	98
386	99
387	99
388	98
389	98
390	87
391	88
392	88
393	87
394	87
395	83
396	83
397	82
398	81
399	82
400	80
401	81
402	80
403	80
404	79
405	78
406	78
407	78
408	77
409	77
410	76
411	78
412	77
413	77
414	77
415	77
416	77
417	78
418	77
419	80
420	77
421	77
422	77
423	76
424	77
425	78
426	77
427	76
428	73
429	73
430	74
431	75
432	76
433	76
434	75
435	75
436	75
437	75
438	75
439	75
440	75
441	74
442	74
443	74
444	74
445	74
446	74
447	74
448	74
449	75
450	74
451	74
452	74
453	74
454	74
455	75
456	75
457	75
458	74
459	74
460	74
461	74
462	74
463	74
464	73
465	73
466	73
467	73
468	73
469	72
470	72
471	72
472	72
473	72
474	71
475	71
476	71
477	72
478	72
479	72
480	72
481	72
482	72
483	71
484	72
485	72
486	72
487	72
488	72
489	73
490	73
491	73
492	73
493	73
494	73
495	73
496	73
497	73
498	73
499	73
500	73
501	73
502	73
503	72
504	72
505	71
506	71
507	71
508	71
509	71
510	70
511	71
512	71
513	71
514	71
515	71
516	71
517	71
518	71
519	71
520	69
521	70
522	70
523	70
524	72
525	71
526	72
527	71
528	71
529	72
530	70
531	71
532	71
533	68
534	69
535	69
536	69
537	69
538	69
539	69
540	68
541	68
542	68
543	67
544	68
545	67
546	67
547	67
548	67
549	67
550	67
551	67
552	67
553	66
554	66
555	66
556	66
557	65
558	65
559	65
560	66
561	65
562	65
563	65
564	65
565	65
566	65
567	64
568	64
569	63
570	63
571	62
572	63
573	63
574	63
575	64
576	64
577	64
578	64
579	63
580	63
581	63
582	62
583	63
584	63
585	64
586	64
587	64
588	64
589	64
590	64
591	64
592	64
593	64
594	63
595	63
596	62
597	62
598	62
599	63
600	62
601	62
602	61
603	61
604	61
605	61
606	61
607	61
608	60
609	60
610	60
611	60
612	60
613	61
614	62
615	62
616	62
617	62
618	62
619	62
620	62
621	62
622	60
623	60
624	59
625	60
626	60
627	60
628	60
629	59
630	59
631	59
632	59
633	59
634	59
635	59
636	59
637	59
638	59
639	59
640	59
641	59
642	59
643	59
644	59
645	59
646	60
647	59
648	59
649	59
650	59
651	59
652	59
653	58
654	59
655	59
656	59
657	58
658	57
659	58
660	58
661	58
662	58
663	57
664	57
665	57
666	57
667	57
668	57
669	57
670	56
671	56
672	58
673	58
674	58
675	58
676	58
677	58
678	57
679	57
680	56
681	55
682	56
683	55
684	55
685	55
686	55
687	55
688	54
689	55
690	54
691	54
692	54
693	54
694	54
695	54
696	54
697	54
698	54
699	54
700	54
701	54
702	54
703	54
704	54
705	54
706	54
707	54
708	54
709	54
710	54
711	54
712	54
713	54
714	53
715	53
716	53
717	53
718	54
719	53
720	53
721	53
722	53
723	53
724	54
725	53
726	54
727	54
728	54
729	54
730	54
731	54
732	54
733	53
734	53
735	52
736	51
737	51
738	51
739	51
740	51
741	51
742	51
743	51
744	51
745	51
746	51
747	51
748	51
749	50
750	50
751	51
752	51
753	50
754	51
755	51
756	51
757	50
758	50
759	50
760	50
761	50
762	50
763	49
764	49
765	50
766	49
767	49
768	49
769	49
770	49
771	49
772	49
773	49
774	49
775	49
776	49
777	49
778	49
779	48
780	47
781	47
782	47
783	47
784	47
785	47
786	47
787	47
788	47
789	47
790	47
791	46
792	47
793	47
794	47
795	47
796	47
797	47
798	47
799	47
800	47
801	47
802	47
803	47
804	47
805	47
806	49
807	49
808	49
809	49
810	49
811	48
812	48
813	47
814	48
815	46
816	46
817	46
818	46
819	46
820	48
821	47
822	47
823	46
824	47
825	47
826	47
827	46
828	46
829	43
830	43
831	43
832	43
833	43
834	43
835	42
836	42
837	42
838	42
839	42
840	42
841	42
842	42
843	41
844	42
845	41
846	41
847	41
848	41
849	42
850	42
851	42
852	41
853	41
854	41
855	42
856	41
857	43
858	43
859	43
860	43
861	43
862	43
863	43
864	43
865	42
866	42
867	41
868	42
869	42
870	42
871	42
872	42
873	42
874	42
875	41
876	41
877	41
878	41
879	41
880	41
881	41
882	41
883	41
884	42
885	42
886	42
887	42
888	42
889	42
890	42
891	42
892	42
893	42
894	42
895	42
896	42
897	43
898	43
899	43
900	43
901	43
902	43
903	43
904	43
905	43
906	43
907	43
908	43
909	43
910	43
911	43
912	43
913	43
914	43
915	43
916	43
917	43
918	43
919	43
920	43
921	43
922	42
923	42
924	42
925	42
926	42
927	42
928	42
929	42
930	43
931	43
932	43
933	42
934	42
935	42
936	42
937	42
938	42
939	42
940	42
941	42
942	42
943	42
944	42
945	42
946	42
947	41
948	41
949	41
950	41
951	41
952	41
953	41
954	41
955	41
956	41
957	41
958	41
959	41
960	41
961	41
962	42
963	41
964	41
965	41
966	41
967	42
968	42
969	42
970	42
971	42
972	42
973	42
974	43
975	43
976	42
977	42
978	42
979	42
980	42
981	42
982	42
983	41
984	41
985	41
986	41
987	41
988	41
989	41
990	41
991	41
992	41
993	41
994	41
995	41
996	41
997	41
998	41
999	40
1000	40
1001	40
1002	41
1003	41
1004	41
1005	41
1006	41
1007	41
1008	41
1009	41
1010	41
1011	40
1012	40
1013	40
1014	40
1015	39
1016	38
1017	38
1018	39
1019	39
1020	39
1021	39
1022	39
1023	39
1024	39
1025	39
1026	39
1027	39
1028	39
1029	38
1030	39
1031	39
1032	39
1033	39
1034	39
1035	39
1036	39
1037	39
1038	39
1039	39
1040	38
1041	38
1042	38
1043	38
1044	38
1045	38
1046	38
1047	38
1048	39
1049	39
1050	39
1051	39
1052	38
1053	38
1054	38
1055	39
1056	39
1057	39
1058	39
1059	39
1060	39
1061	39
1062	39
1063	39
1064	38
1065	38
1066	38
1067	38
1068	38
1069	38
1070	38
1071	38
1072	37
1073	37
1074	38
1075	38
1076	38
1077	38
1078	38
1079	38
1080	38
1081	38
1082	39
1083	38
1084	38
1085	38
1086	38
1087	39
1088	39
1089	39
1090	39
1091	39
1092	39
1093	39
1094	39
1095	38
1096	38
1097	38
1098	38
1099	38
1100	39
1101	39
1102	39
1103	39
1104	39
1105	39
1106	39
1107	39
1108	39
1109	38
1110	39
1111	39
1112	39
1113	39
1114	39
1115	38
1116	39
1117	39
1118	39
1119	39
1120	38
1121	39
1122	38
1123	39
1124	39
1125	38
1126	39
1127	38
1128	38
1129	39
1130	39
1131	38
1132	38
1133	37
1134	38
1135	38
1136	38
1137	38
1138	38
1139	38
1140	38
1141	37
1142	36
1143	35
1144	36
1145	36
1146	35
1147	36
1148	35
1149	37
1150	37
1151	37
1152	37
1153	36
1154	36
1155	36
1156	36
1157	36
1158	36
1159	36
1160	36
1161	36
1162	36
1163	36
1164	36
1165	36
1166	36
1167	36
1168	37
1169	37
1170	37
1171	37
1172	37
1173	37
1174	37
1175	37
1176	37
1177	37
1178	37
1179	37
1180	36
1181	36
1182	36
1183	36
1184	36
1185	36
1186	36
1187	36
1188	36
1189	36
1190	36
1191	36
1192	36
1193	36
1194	36
1195	36
1196	36
1197	36
1198	36
1199	35
1200	35
1201	35
1202	35
1203	35
1204	35
1205	35
1206	35
1207	35
1208	35
1209	35
1210	35
1211	35
1212	35
1213	35
1214	35
1215	35
1216	35
1217	35
1218	35
1219	35
1220	35
1221	35
1222	35
1223	35
1224	35
1225	35
1226	35
1227	35
1228	34
1229	35
1230	34
1231	34
1232	35
1233	34
1234	34
1235	34
1236	34
1237	34
1238	34
1239	34
1240	34
1241	34
1242	34
1243	34
1244	34
1245	34
1246	34
1247	34
1248	34
1249	35
1250	35
1251	35
1252	35
1253	35
1254	35
1255	35
1256	34
1257	34
1258	31
1259	31
1260	31
1261	31
1262	31
1263	31
1264	31
1265	31
1266	31
1267	31
1268	31
1269	31
1270	30
1271	30
1272	30
1273	30
1274	30
1275	30
1276	30
1277	30
1278	30
1279	30
1280	30
1281	29
1282	29
1283	29
1284	29
1285	29
1286	29
1287	28
1288	28
1289	28
1290	28
1291	28
1292	28
1293	28
1294	28
1295	28
1296	28
1297	28
1298	27
1299	27
1300	27
1301	27
1302	27
1303	27
1304	27
1305	27
1306	27
1307	27
1308	27
1309	27
1310	27
1311	27
1312	27
1313	27
1314	27
1315	27
1316	27
1317	27
1318	27
1319	27
1320	26
1321	26
1322	26
1323	26
1324	26
1325	26
1326	26
1327	26
1328	26
1329	26
1330	26
1331	27
1332	27
1333	27
1334	27
1335	27
1336	27
1337	26
1338	26
1339	27
1340	27
1341	26
1342	26
1343	26
1344	26
1345	26
1346	26
1347	27
1348	26
1349	26
1350	26
1351	26
1352	26
1353	26
1354	27
1355	27
1356	27
1357	26
1358	26
1359	26
1360	26
1361	26
1362	26
1363	27
1364	27
1365	27
1366	27
1367	27
1368	27
1369	27
1370	27
1371	27
1372	27
1373	27
1374	27
1375	27
1376	27
1377	27
1378	27
1379	27
1380	28
1381	28
1382	28
1383	28
1384	28
1385	28
1386	28
1387	28
1388	28
1389	28
1390	28
1391	28
1392	28
1393	27
1394	28
1395	28
1396	28
1397	28
1398	27
1399	27
1400	27
1401	27
1402	27
1403	28
1404	28
1405	28
1406	28
1407	28
1408	28
1409	27
1410	28
1411	27
1412	27
1413	27
1414	27
1415	27
1416	27
1417	27
1418	27
1419	28
1420	28
1421	28
1422	28
1423	28
1424	28
1425	28
1426	27
1427	27
1428	27
1429	27
1430	27
1431	27
1432	27
1433	27
1434	27
1435	27
1436	28
1437	28
1438	27
1439	28
1440	27
1441	27
1442	28
1443	28
1444	28
1445	28
1446	28
1447	28
1448	28
1449	28
1450	28
1451	28
1452	28
1453	28
1454	28
1455	28
1456	28
1457	28
1458	28
1459	28
1460	28
1461	27
1462	27
1463	27
1464	27
1465	27
1466	27
1467	27
1468	27
1469	27
1470	27
1471	27
1472	27
1473	27
1474	27
1475	27
1476	27
1477	27
1478	27
1479	27
1480	27
1481	27
1482	27
1483	27
1484	27
1485	27
1486	27
1487	26
1488	27
1489	26
1490	26
1491	26
1492	26
1493	26
1494	26
1495	26
1496	26
1497	26
1498	26
1499	26
1500	26
1501	26
1502	26
1503	26
1504	26
1505	26
1506	26
1507	26
1508	26
1509	26
1510	26
1511	26
1512	26
1513	26
1514	26
1515	26
1516	26
1517	26
1518	26
1519	26
1520	26
1521	26
1522	26
1523	26
1524	26
1525	26
1526	26
1527	26
1528	26
1529	26
1530	26
1531	26
1532	26
1533	27
1534	27
1535	27
1536	27
1537	27
1538	27
1539	27
1540	27
1541	26
1542	26
1543	26
1544	26
1545	26
1546	26
1547	26
1548	26
1549	26
1550	26
1551	26
1552	26
1553	26
1554	26
1555	26
1556	26
1557	26
1558	26
1559	26
1560	26
1561	26
1562	26
1563	26
1564	25
1565	25
1566	26
1567	26
1568	26
1569	26
1570	26
1571	26
1572	26
1573	26
1574	26
1575	26
1576	26
1577	26
1578	26
1579	26
1580	26
1581	26
1582	26
1583	26
1584	26
1585	26
1586	26
1587	26
1588	26
1589	26
1590	26
1591	26
1592	26
1593	26
1594	26
1595	26
1596	26
1597	26
1598	26
1599	26
1600	26
1601	26
1602	26
1603	26
1604	26
1605	26
1606	27
1607	27
1608	27
1609	27
1610	27
1611	27
1612	27
1613	27
1614	27
1615	26
1616	27
1617	27
1618	27
1619	27
1620	27
1621	27
1622	27
1623	27
1624	27
1625	27
1626	26
1627	27
1628	27
1629	27
1630	27
1631	27
1632	27
1633	27
1634	27
1635	27
1636	26
1637	26
1638	26
1639	26
1640	26
1641	26
1642	26
1643	26
1644	26
1645	26
1646	26
1647	26
1648	26
1649	26
1650	26
1651	26
1652	26
1653	26
1654	26
1655	26
1656	26
1657	26
1658	26
1659	26
1660	26
1661	26
1662	26
1663	26
1664	26
1665	26
1666	27
1667	27
1668	27
1669	27
1670	27
1671	27
1672	26
1673	26
1674	26
1675	26
1676	26
1677	26
1678	26
1679	26
1680	26
1681	26
1682	26
1683	26
1684	26
1685	26
1686	26
1687	26
1688	27
1689	27
1690	27
1691	27
1692	27
1693	26
1694	26
1695	27
1696	27
1697	27
1698	27
1699	27
1700	27
1701	27
1702	27
1703	26
1704	26
1705	26
1706	26
1707	26
1708	27
1709	27
1710	27
1711	26
1712	26
1713	26
1714	26
1715	26
1716	26
1717	26
1718	26
1719	26
1720	27
1721	27
1722	27
1723	27
1724	27
1725	27
1726	27
1727	27
1728	27
1729	27
1730	27
1731	27
1732	27
1733	27
1734	27
1735	27
1736	27
1737	27
1738	27
1739	27
1740	27
1741	27
1742	27
1743	26
1744	27
1745	26
1746	27
1747	27
1748	27
1749	26
1750	26
1751	26
1752	26
1753	26
1754	26
1755	26
1756	26
1757	26
1758	26
1759	26
1760	26
1761	26
1762	26
1763	26
1764	26
1765	26
1766	26
1767	26
1768	26
1769	26
1770	26
1771	26
1772	26
1773	26
1774	25
1775	26
1776	26
1777	26
1778	26
1779	26
1780	26
1781	26
1782	26
1783	26
1784	26
1785	26
1786	26
1787	26
1788	26
1789	26
1790	26
1791	26
1792	26
1793	26
1794	26
1795	26
1796	26
1797	26
1798	26
1799	26
1800	25
1801	25
1802	25
1803	25
1804	25
1805	25
1806	25
1807	25
1808	25
1809	25
1810	25
1811	25
1812	25
1813	25
1814	25
1815	24
1816	24
1817	24
1818	24
1819	24
1820	24
1821	24
1822	24
1823	24
1824	24
1825	24
1826	24
1827	24
1828	24
1829	24
1830	24
1831	24
1832	24
1833	24
1834	24
1835	24
1836	24
1837	24
1838	24
1839	24
1840	24
1841	24
1842	24
1843	24
1844	24
1845	24
1846	24
1847	24
1848	24
1849	24
1850	24
1851	24
1852	24
1853	24
1854	24
1855	24
1856	24
1857	24
1858	24
1859	24
1860	24
1861	24
1862	23
1863	23
1864	23
1865	23
1866	23
1867	23
1868	23
1869	23
1870	23
1871	23
1872	23
1873	23
1874	23
1875	23
1876	23
1877	23
1878	23
1879	23
1880	23
1881	23
1882	23
1883	23
1884	23
1885	23
1886	23
1887	23
1888	23
1889	23
1890	23
1891	23
1892	23
1893	23
1894	23
1895	23
1896	23
1897	23
1898	23
1899	23
1900	23
1901	23
1902	23
1903	23
1904	23
1905	23
1906	23
1907	23
1908	23
1909	23
1910	23
1911	23
1912	23
1913	23
1914	23
1915	23
1916	23
1917	23
1918	23
1919	23
1920	23
1921	23
1922	22
1923	22
1924	22
1925	22
1926	23
1927	23
1928	23
1929	23
1930	23
1931	23
1932	23
1933	23
1934	23
1935	23
1936	22
1937	22
1938	22
1939	22
1940	22
1941	22
1942	22
1943	22
1944	22
1945	22
1946	22
1947	22
1948	22
1949	23
1950	23
1951	23
1952	23
1953	22
1954	22
1955	22
1956	22
1957	22
1958	22
1959	22
1960	22
1961	22
1962	22
1963	22
1964	22
1965	22
1966	22
1967	22
1968	22
1969	22
1970	22
1971	22
1972	22
1973	22
1974	22
1975	22
1976	22
1977	22
1978	22
1979	22
1980	22
1981	22
1982	22
1983	21
1984	22
1985	21
1986	21
1987	21
1988	21
1989	21
1990	21
1991	21
1992	21
1993	21
1994	21
1995	21
1996	21
1997	21
1998	21
1999	21
[truncated: 3,333 more rows]
