# Supplementary material for: ECCsplorer: a pipeline to detect extrachromosomal circular DNA (eccDNA) from next-generation sequencing data
Source: BMC Bioinformatics. 2022 Jan 14;23:40. doi: 10.1186/s12859-021-04545-2 (PMC8760651; doi:10.1186/s12859-021-04545-2)
Supplement: Supplementary file 4 — Additional file 4. Data: Data underlying the plots in Figures 1–3. Results from comparison of tools using H. sapiens data can be found in Supp. Info. 4: Supplementary Data (Data_Fig_3b_comparison… 2 files). [file 12859_2021_4545_MOESM4_ESM.zip › Data_Fig_2d.csv]

chr	start	end	HScircSeq
chr16	0	250	0
chr16	250	500	0
chr16	500	750	0
chr16	750	1000	0
chr16	1000	1250	0
chr16	1250	1500	0
chr16	1500	1750	0
chr16	1750	2000	0
chr16	2000	2250	0
chr16	2250	2500	0
chr16	2500	2750	0
chr16	2750	3000	0
chr16	3000	3250	0
chr16	3250	3500	0
chr16	3500	3750	0
chr16	3750	4000	0
chr16	4000	4250	0
chr16	4250	4500	0
chr16	4500	4750	0
chr16	4750	5000	0
chr16	5000	5250	0
chr16	5250	5500	0
chr16	5500	5750	0
chr16	5750	6000	0
chr16	6000	6250	0
chr16	6250	6500	0
chr16	6500	6750	0
chr16	6750	7000	0
chr16	7000	7250	0
chr16	7250	7500	0
chr16	7500	7750	0
chr16	7750	8000	0
chr16	8000	8250	0
chr16	8250	8500	0
chr16	8500	8750	0
chr16	8750	9000	0
chr16	9000	9250	0
chr16	9250	9500	0
chr16	9500	9750	0
chr16	9750	10000	0
chr16	10000	10250	0
chr16	10250	10500	0
chr16	10500	10750	0
chr16	10750	11000	0
chr16	11000	11250	0
chr16	11250	11500	0
chr16	11500	11750	0
chr16	11750	12000	0
chr16	12000	12250	1
chr16	12250	12500	0
chr16	12500	12750	0
chr16	12750	13000	0
chr16	13000	13250	1
chr16	13250	13500	1
chr16	13500	13750	0
chr16	13750	14000	0
chr16	14000	14250	0
chr16	14250	14500	0
chr16	14500	14750	0
chr16	14750	15000	0
chr16	15000	15250	0
chr16	15250	15500	1
chr16	15500	15750	1
chr16	15750	16000	1
chr16	16000	16250	0
chr16	16250	16500	0
chr16	16500	16750	0
chr16	16750	17000	0
chr16	17000	17250	0
chr16	17250	17500	1
chr16	17500	17750	1
chr16	17750	18000	1
chr16	18000	18250	0
chr16	18250	18500	0
chr16	18500	18750	0
chr16	18750	19000	1
chr16	19000	19250	1
chr16	19250	19500	1
chr16	19500	19750	0
chr16	19750	20000	1
chr16	20000	20250	1
chr16	20250	20500	1
chr16	20500	20750	1
chr16	20750	21000	1
chr16	21000	21250	1
chr16	21250	21500	1
chr16	21500	21750	1
chr16	21750	22000	1
chr16	22000	22250	1
chr16	22250	22500	1
chr16	22500	22750	1
chr16	22750	23000	1
chr16	23000	23250	1
chr16	23250	23500	1
chr16	23500	23750	2
chr16	23750	24000	1
chr16	24000	24250	1
chr16	24250	24500	1
chr16	24500	24750	1
chr16	24750	25000	1
chr16	25000	25250	1
chr16	25250	25500	1
chr16	25500	25750	1
chr16	25750	26000	1
chr16	26000	26250	1
chr16	26250	26500	1
chr16	26500	26750	1
chr16	26750	27000	1
chr16	27000	27250	1
chr16	27250	27500	1
chr16	27500	27750	1
chr16	27750	28000	1
chr16	28000	28250	1
chr16	28250	28500	1
chr16	28500	28750	1
chr16	28750	29000	1
chr16	29000	29250	1
chr16	29250	29500	1
chr16	29500	29750	1
chr16	29750	30000	1
chr16	30000	30250	1
chr16	30250	30500	1
chr16	30500	30750	1
chr16	30750	31000	1
chr16	31000	31250	1
chr16	31250	31500	1
chr16	31500	31750	1
chr16	31750	32000	1
chr16	32000	32250	1
chr16	32250	32500	1
chr16	32500	32750	1
chr16	32750	33000	1
chr16	33000	33250	1
chr16	33250	33500	1
chr16	33500	33750	1
chr16	33750	34000	1
chr16	34000	34250	1
chr16	34250	34500	1
chr16	34500	34750	1
chr16	34750	35000	1
chr16	35000	35250	1
chr16	35250	35500	1
chr16	35500	35750	1
chr16	35750	36000	1
chr16	36000	36250	1
chr16	36250	36500	1
chr16	36500	36750	1
chr16	36750	37000	1
chr16	37000	37250	1
chr16	37250	37500	1
chr16	37500	37750	1
chr16	37750	38000	1
chr16	38000	38250	1
chr16	38250	38500	1
chr16	38500	38750	1
chr16	38750	39000	1
chr16	39000	39250	1
chr16	39250	39500	1
chr16	39500	39750	1
chr16	39750	40000	1
chr16	40000	40250	1
chr16	40250	40500	1
chr16	40500	40750	1
chr16	40750	41000	1
chr16	41000	41250	1
chr16	41250	41500	1
chr16	41500	41750	1
chr16	41750	42000	1
chr16	42000	42250	1
chr16	42250	42500	1
chr16	42500	42750	1
chr16	42750	43000	1
chr16	43000	43250	1
chr16	43250	43500	1
chr16	43500	43750	1
chr16	43750	44000	1
chr16	44000	44250	1
chr16	44250	44500	1
chr16	44500	44750	1
chr16	44750	45000	1
chr16	45000	45250	1
chr16	45250	45500	1
chr16	45500	45750	1
chr16	45750	46000	1
chr16	46000	46250	1
chr16	46250	46500	1
chr16	46500	46750	1
chr16	46750	47000	1
chr16	47000	47250	1
chr16	47250	47500	1
chr16	47500	47750	1
chr16	47750	48000	1
chr16	48000	48250	1
chr16	48250	48500	1
chr16	48500	48750	1
chr16	48750	49000	1
chr16	49000	49250	1
chr16	49250	49500	1
chr16	49500	49750	1
chr16	49750	50000	1
chr16	50000	50250	1
chr16	50250	50500	1
chr16	50500	50750	1
chr16	50750	51000	1
chr16	51000	51250	1
chr16	51250	51500	1
chr16	51500	51750	1
chr16	51750	52000	1
chr16	52000	52250	1
chr16	52250	52500	2
chr16	52500	52750	1
chr16	52750	53000	1
chr16	53000	53250	1
chr16	53250	53500	1
chr16	53500	53750	1
chr16	53750	54000	1
chr16	54000	54250	1
chr16	54250	54500	1
chr16	54500	54750	1
chr16	54750	55000	1
chr16	55000	55250	1
chr16	55250	55500	1
chr16	55500	55750	1
chr16	55750	56000	1
chr16	56000	56250	1
chr16	56250	56500	1
chr16	56500	56750	1
chr16	56750	57000	1
chr16	57000	57250	1
chr16	57250	57500	1
chr16	57500	57750	1
chr16	57750	58000	1
chr16	58000	58250	1
chr16	58250	58500	1
chr16	58500	58750	1
chr16	58750	59000	1
chr16	59000	59250	1
chr16	59250	59500	1
chr16	59500	59750	1
chr16	59750	60000	1
chr16	60000	60250	1
chr16	60250	60500	1
chr16	60500	60750	1
chr16	60750	61000	1
chr16	61000	61250	1
chr16	61250	61500	1
chr16	61500	61750	1
chr16	61750	62000	1
chr16	62000	62250	1
chr16	62250	62500	1
chr16	62500	62750	1
chr16	62750	63000	1
chr16	63000	63250	1
chr16	63250	63500	1
chr16	63500	63750	1
chr16	63750	64000	1
chr16	64000	64250	1
chr16	64250	64500	1
chr16	64500	64750	1
chr16	64750	65000	1
chr16	65000	65250	1
chr16	65250	65500	1
chr16	65500	65750	1
chr16	65750	66000	1
chr16	66000	66250	1
chr16	66250	66500	1
chr16	66500	66750	1
chr16	66750	67000	1
chr16	67000	67250	1
chr16	67250	67500	1
chr16	67500	67750	1
chr16	67750	68000	1
chr16	68000	68250	1
chr16	68250	68500	1
chr16	68500	68750	1
chr16	68750	69000	1
chr16	69000	69250	1
chr16	69250	69500	1
chr16	69500	69750	1
chr16	69750	70000	1
chr16	70000	70250	1
chr16	70250	70500	1
chr16	70500	70750	1
chr16	70750	71000	1
chr16	71000	71250	1
chr16	71250	71500	1
chr16	71500	71750	1
chr16	71750	72000	1
chr16	72000	72250	1
chr16	72250	72500	1
chr16	72500	72750	1
chr16	72750	73000	1
chr16	73000	73250	1
chr16	73250	73500	1
chr16	73500	73750	1
chr16	73750	74000	1
chr16	74000	74250	1
chr16	74250	74500	1
chr16	74500	74750	2
chr16	74750	75000	2
chr16	75000	75250	2
chr16	75250	75500	2
chr16	75500	75750	2
chr16	75750	76000	2
chr16	76000	76250	2
chr16	76250	76500	2
chr16	76500	76750	2
chr16	76750	77000	2
chr16	77000	77250	2
chr16	77250	77500	2
chr16	77500	77750	2
chr16	77750	78000	2
chr16	78000	78250	2
chr16	78250	78500	2
chr16	78500	78750	2
chr16	78750	79000	2
chr16	79000	79250	2
chr16	79250	79500	2
chr16	79500	79750	2
chr16	79750	80000	2
chr16	80000	80250	2
chr16	80250	80500	2
chr16	80500	80750	2
chr16	80750	81000	2
chr16	81000	81250	2
chr16	81250	81500	2
chr16	81500	81750	2
chr16	81750	82000	2
chr16	82000	82250	2
chr16	82250	82500	2
chr16	82500	82750	2
chr16	82750	83000	2
chr16	83000	83250	2
chr16	83250	83500	2
chr16	83500	83750	2
chr16	83750	84000	2
chr16	84000	84250	2
chr16	84250	84500	2
chr16	84500	84750	2
chr16	84750	85000	2
chr16	85000	85250	2
chr16	85250	85500	2
chr16	85500	85750	2
chr16	85750	86000	2
chr16	86000	86250	2
chr16	86250	86500	2
chr16	86500	86750	2
chr16	86750	87000	2
chr16	87000	87250	2
chr16	87250	87500	2
chr16	87500	87750	2
chr16	87750	88000	2
chr16	88000	88250	2
chr16	88250	88500	2
chr16	88500	88750	2
chr16	88750	89000	2
chr16	89000	89250	2
chr16	89250	89500	2
chr16	89500	89750	2
chr16	89750	90000	2
chr16	90000	90250	2
chr16	90250	90500	2
chr16	90500	90750	2
chr16	90750	91000	2
chr16	91000	91250	2
chr16	91250	91500	2
chr16	91500	91750	2
chr16	91750	92000	2
chr16	92000	92250	2
chr16	92250	92500	2
chr16	92500	92750	2
chr16	92750	93000	2
chr16	93000	93250	2
chr16	93250	93500	2
chr16	93500	93750	2
chr16	93750	94000	2
chr16	94000	94250	2
chr16	94250	94500	2
chr16	94500	94750	2
chr16	94750	95000	2
chr16	95000	95250	2
chr16	95250	95500	2
chr16	95500	95750	2
chr16	95750	96000	2
chr16	96000	96250	2
chr16	96250	96500	2
chr16	96500	96750	2
chr16	96750	97000	2
chr16	97000	97250	2
chr16	97250	97500	2
chr16	97500	97750	2
chr16	97750	98000	2
chr16	98000	98250	2
chr16	98250	98500	2
chr16	98500	98750	2
chr16	98750	99000	2
chr16	99000	99250	2
chr16	99250	99500	2
chr16	99500	99750	2
chr16	99750	100000	2
chr16	100000	100250	2
chr16	100250	100500	2
chr16	100500	100750	2
chr16	100750	101000	2
chr16	101000	101250	2
chr16	101250	101500	2
chr16	101500	101750	2
chr16	101750	102000	2
chr16	102000	102250	2
chr16	102250	102500	2
chr16	102500	102750	2
chr16	102750	103000	2
chr16	103000	103250	2
chr16	103250	103500	2
chr16	103500	103750	2
chr16	103750	104000	2
chr16	104000	104250	2
chr16	104250	104500	2
chr16	104500	104750	2
chr16	104750	105000	2
chr16	105000	105250	2
chr16	105250	105500	2
chr16	105500	105750	2
chr16	105750	106000	2
chr16	106000	106250	2
chr16	106250	106500	2
chr16	106500	106750	2
chr16	106750	107000	2
chr16	107000	107250	2
chr16	107250	107500	2
chr16	107500	107750	2
chr16	107750	108000	2
chr16	108000	108250	2
chr16	108250	108500	2
chr16	108500	108750	2
chr16	108750	109000	2
chr16	109000	109250	2
chr16	109250	109500	2
chr16	109500	109750	2
chr16	109750	110000	2
chr16	110000	110250	2
chr16	110250	110500	2
chr16	110500	110750	2
chr16	110750	111000	2
chr16	111000	111250	2
chr16	111250	111500	2
chr16	111500	111750	2
chr16	111750	112000	2
chr16	112000	112250	2
chr16	112250	112500	2
chr16	112500	112750	2
chr16	112750	113000	2
chr16	113000	113250	2
chr16	113250	113500	2
chr16	113500	113750	2
chr16	113750	114000	2
chr16	114000	114250	2
chr16	114250	114500	2
chr16	114500	114750	2
chr16	114750	115000	2
chr16	115000	115250	2
chr16	115250	115500	2
chr16	115500	115750	2
chr16	115750	116000	2
chr16	116000	116250	2
chr16	116250	116500	2
chr16	116500	116750	2
chr16	116750	117000	2
chr16	117000	117250	2
chr16	117250	117500	2
chr16	117500	117750	2
chr16	117750	118000	2
chr16	118000	118250	2
chr16	118250	118500	2
chr16	118500	118750	2
chr16	118750	119000	2
chr16	119000	119250	2
chr16	119250	119500	2
chr16	119500	119750	2
chr16	119750	120000	2
chr16	120000	120250	2
chr16	120250	120500	2
chr16	120500	120750	2
chr16	120750	121000	2
chr16	121000	121250	2
chr16	121250	121500	2
chr16	121500	121750	2
chr16	121750	122000	2
chr16	122000	122250	2
chr16	122250	122500	2
chr16	122500	122750	2
chr16	122750	123000	2
chr16	123000	123250	2
chr16	123250	123500	2
chr16	123500	123750	2
chr16	123750	124000	2
chr16	124000	124250	2
chr16	124250	124500	2
chr16	124500	124750	2
chr16	124750	125000	2
chr16	125000	125250	2
chr16	125250	125500	2
chr16	125500	125750	2
chr16	125750	126000	2
chr16	126000	126250	2
chr16	126250	126500	2
chr16	126500	126750	2
chr16	126750	127000	2
chr16	127000	127250	2
chr16	127250	127500	2
chr16	127500	127750	2
chr16	127750	128000	2
chr16	128000	128250	2
chr16	128250	128500	2
chr16	128500	128750	2
chr16	128750	129000	2
chr16	129000	129250	2
chr16	129250	129500	2
chr16	129500	129750	2
chr16	129750	130000	2
chr16	130000	130250	2
chr16	130250	130500	2
chr16	130500	130750	2
chr16	130750	131000	2
chr16	131000	131250	3
chr16	131250	131500	4
chr16	131500	131750	2
chr16	131750	132000	2
chr16	132000	132250	2
chr16	132250	132500	2
chr16	132500	132750	2
chr16	132750	133000	2
chr16	133000	133250	2
chr16	133250	133500	2
chr16	133500	133750	2
chr16	133750	134000	2
chr16	134000	134250	2
chr16	134250	134500	2
chr16	134500	134750	3
chr16	134750	135000	5
chr16	135000	135250	2
chr16	135250	135500	2
chr16	135500	135750	2
chr16	135750	136000	2
chr16	136000	136250	2
chr16	136250	136500	2
chr16	136500	136750	2
chr16	136750	137000	2
chr16	137000	137250	3
chr16	137250	137500	2
chr16	137500	137750	3
chr16	137750	138000	3
chr16	138000	138250	3
chr16	138250	138500	3
chr16	138500	138750	3
chr16	138750	139000	3
chr16	139000	139250	3
chr16	139250	139500	3
chr16	139500	139750	3
chr16	139750	140000	3
chr16	140000	140250	3
chr16	140250	140500	3
chr16	140500	140750	3
chr16	140750	141000	3
chr16	141000	141250	3
chr16	141250	141500	3
chr16	141500	141750	3
chr16	141750	142000	3
chr16	142000	142250	3
chr16	142250	142500	3
chr16	142500	142750	3
chr16	142750	143000	3
chr16	143000	143250	3
chr16	143250	143500	3
chr16	143500	143750	3
chr16	143750	144000	3
chr16	144000	144250	3
chr16	144250	144500	3
chr16	144500	144750	3
chr16	144750	145000	3
chr16	145000	145250	3
chr16	145250	145500	3
chr16	145500	145750	3
chr16	145750	146000	3
chr16	146000	146250	3
chr16	146250	146500	3
chr16	146500	146750	3
chr16	146750	147000	3
chr16	147000	147250	3
chr16	147250	147500	3
chr16	147500	147750	3
chr16	147750	148000	3
chr16	148000	148250	3
chr16	148250	148500	3
chr16	148500	148750	3
chr16	148750	149000	3
chr16	149000	149250	3
chr16	149250	149500	3
chr16	149500	149750	3
chr16	149750	150000	3
chr16	150000	150250	3
chr16	150250	150500	3
chr16	150500	150750	3
chr16	150750	151000	3
chr16	151000	151250	3
chr16	151250	151500	3
chr16	151500	151750	3
chr16	151750	152000	3
chr16	152000	152250	3
chr16	152250	152500	3
chr16	152500	152750	3
chr16	152750	153000	3
chr16	153000	153250	3
chr16	153250	153500	3
chr16	153500	153750	3
chr16	153750	154000	3
chr16	154000	154250	3
chr16	154250	154500	3
chr16	154500	154750	3
chr16	154750	155000	3
chr16	155000	155250	3
chr16	155250	155500	3
chr16	155500	155750	4
chr16	155750	156000	3
chr16	156000	156250	3
chr16	156250	156500	3
chr16	156500	156750	3
chr16	156750	157000	3
chr16	157000	157250	3
chr16	157250	157500	3
chr16	157500	157750	3
chr16	157750	158000	3
chr16	158000	158250	3
chr16	158250	158500	3
chr16	158500	158750	3
chr16	158750	159000	3
chr16	159000	159250	3
chr16	159250	159500	3
chr16	159500	159750	3
chr16	159750	160000	3
chr16	160000	160250	3
chr16	160250	160500	3
chr16	160500	160750	3
chr16	160750	161000	3
chr16	161000	161250	3
chr16	161250	161500	3
chr16	161500	161750	3
chr16	161750	162000	3
chr16	162000	162250	3
chr16	162250	162500	3
chr16	162500	162750	3
chr16	162750	163000	3
chr16	163000	163250	3
chr16	163250	163500	3
chr16	163500	163750	3
chr16	163750	164000	3
chr16	164000	164250	3
chr16	164250	164500	3
chr16	164500	164750	3
chr16	164750	165000	3
chr16	165000	165250	3
chr16	165250	165500	3
chr16	165500	165750	3
chr16	165750	166000	3
chr16	166000	166250	3
chr16	166250	166500	3
chr16	166500	166750	3
chr16	166750	167000	3
chr16	167000	167250	3
chr16	167250	167500	3
chr16	167500	167750	3
chr16	167750	168000	3
chr16	168000	168250	3
chr16	168250	168500	3
chr16	168500	168750	3
chr16	168750	169000	3
chr16	169000	169250	3
chr16	169250	169500	3
chr16	169500	169750	3
chr16	169750	170000	3
chr16	170000	170250	3
chr16	170250	170500	3
chr16	170500	170750	3
chr16	170750	171000	3
chr16	171000	171250	3
chr16	171250	171500	3
chr16	171500	171750	3
chr16	171750	172000	3
chr16	172000	172250	3
chr16	172250	172500	3
chr16	172500	172750	3
chr16	172750	173000	3
chr16	173000	173250	3
chr16	173250	173500	3
chr16	173500	173750	3
chr16	173750	174000	3
chr16	174000	174250	3
chr16	174250	174500	3
chr16	174500	174750	3
chr16	174750	175000	3
chr16	175000	175250	3
chr16	175250	175500	3
chr16	175500	175750	3
chr16	175750	176000	3
chr16	176000	176250	3
chr16	176250	176500	3
chr16	176500	176750	3
chr16	176750	177000	3
chr16	177000	177250	3
chr16	177250	177500	3
chr16	177500	177750	3
chr16	177750	178000	3
chr16	178000	178250	3
chr16	178250	178500	3
chr16	178500	178750	3
chr16	178750	179000	3
chr16	179000	179250	3
chr16	179250	179500	3
chr16	179500	179750	3
chr16	179750	180000	3
chr16	180000	180250	3
chr16	180250	180500	3
chr16	180500	180750	3
chr16	180750	181000	3
chr16	181000	181250	3
chr16	181250	181500	3
chr16	181500	181750	3
chr16	181750	182000	3
chr16	182000	182250	3
chr16	182250	182500	3
chr16	182500	182750	3
chr16	182750	183000	3
chr16	183000	183250	3
chr16	183250	183500	3
chr16	183500	183750	3
chr16	183750	184000	3
chr16	184000	184250	3
chr16	184250	184500	3
chr16	184500	184750	3
chr16	184750	185000	3
chr16	185000	185250	3
chr16	185250	185500	3
chr16	185500	185750	3
chr16	185750	186000	3
chr16	186000	186250	3
chr16	186250	186500	3
chr16	186500	186750	3
chr16	186750	187000	3
chr16	187000	187250	3
chr16	187250	187500	3
chr16	187500	187750	3
chr16	187750	188000	3
chr16	188000	188250	3
chr16	188250	188500	3
chr16	188500	188750	3
chr16	188750	189000	3
chr16	189000	189250	3
chr16	189250	189500	3
chr16	189500	189750	3
chr16	189750	190000	3
chr16	190000	190250	3
chr16	190250	190500	3
chr16	190500	190750	3
chr16	190750	191000	3
chr16	191000	191250	3
chr16	191250	191500	3
chr16	191500	191750	3
chr16	191750	192000	3
chr16	192000	192250	3
chr16	192250	192500	3
chr16	192500	192750	3
chr16	192750	193000	3
chr16	193000	193250	3
chr16	193250	193500	3
chr16	193500	193750	3
chr16	193750	194000	3
chr16	194000	194250	3
chr16	194250	194500	3
chr16	194500	194750	3
chr16	194750	195000	3
chr16	195000	195250	3
chr16	195250	195500	3
chr16	195500	195750	3
chr16	195750	196000	3
chr16	196000	196250	3
chr16	196250	196500	3
chr16	196500	196750	3
chr16	196750	197000	3
chr16	197000	197250	3
chr16	197250	197500	3
chr16	197500	197750	3
chr16	197750	198000	3
chr16	198000	198250	3
chr16	198250	198500	3
chr16	198500	198750	3
chr16	198750	199000	3
chr16	199000	199250	3
chr16	199250	199500	3
chr16	199500	199750	3
chr16	199750	200000	3
chr16	200000	200250	3
chr16	200250	200500	3
chr16	200500	200750	3
chr16	200750	201000	3
chr16	201000	201250	3
chr16	201250	201500	3
chr16	201500	201750	3
chr16	201750	202000	3
chr16	202000	202250	3
chr16	202250	202500	3
chr16	202500	202750	3
chr16	202750	203000	3
chr16	203000	203250	3
chr16	203250	203500	3
chr16	203500	203750	3
chr16	203750	204000	3
chr16	204000	204250	3
chr16	204250	204500	3
chr16	204500	204750	3
chr16	204750	205000	3
chr16	205000	205250	3
chr16	205250	205500	3
chr16	205500	205750	3
chr16	205750	206000	3
chr16	206000	206250	3
chr16	206250	206500	3
chr16	206500	206750	3
chr16	206750	207000	3
chr16	207000	207250	4
chr16	207250	207500	4
chr16	207500	207750	4
chr16	207750	208000	4
chr16	208000	208250	4
chr16	208250	208500	4
chr16	208500	208750	4
chr16	208750	209000	4
chr16	209000	209250	4
chr16	209250	209500	4
chr16	209500	209750	4
chr16	209750	210000	4
chr16	210000	210250	4
chr16	210250	210500	4
chr16	210500	210750	4
chr16	210750	211000	4
chr16	211000	211250	4
chr16	211250	211500	4
chr16	211500	211750	4
chr16	211750	212000	4
chr16	212000	212250	4
chr16	212250	212500	4
chr16	212500	212750	4
chr16	212750	213000	4
chr16	213000	213250	4
chr16	213250	213500	4
chr16	213500	213750	4
chr16	213750	214000	4
chr16	214000	214250	4
chr16	214250	214500	4
chr16	214500	214750	4
chr16	214750	215000	4
chr16	215000	215250	4
chr16	215250	215500	4
chr16	215500	215750	4
chr16	215750	216000	4
chr16	216000	216250	4
chr16	216250	216500	4
chr16	216500	216750	4
chr16	216750	217000	4
chr16	217000	217250	4
chr16	217250	217500	4
chr16	217500	217750	4
chr16	217750	218000	4
chr16	218000	218250	4
chr16	218250	218500	4
chr16	218500	218750	4
chr16	218750	219000	4
chr16	219000	219250	4
chr16	219250	219500	4
chr16	219500	219750	4
chr16	219750	220000	5
chr16	220000	220250	5
chr16	220250	220500	5
chr16	220500	220750	5
chr16	220750	221000	5
chr16	221000	221250	5
chr16	221250	221500	5
chr16	221500	221750	5
chr16	221750	222000	5
chr16	222000	222250	5
chr16	222250	222500	5
chr16	222500	222750	5
chr16	222750	223000	5
chr16	223000	223250	5
chr16	223250	223500	5
chr16	223500	223750	5
chr16	223750	224000	5
chr16	224000	224250	5
chr16	224250	224500	5
chr16	224500	224750	5
chr16	224750	225000	5
chr16	225000	225250	5
chr16	225250	225500	5
chr16	225500	225750	5
chr16	225750	226000	5
chr16	226000	226250	5
chr16	226250	226500	5
chr16	226500	226750	5
chr16	226750	227000	5
chr16	227000	227250	5
chr16	227250	227500	5
chr16	227500	227750	5
chr16	227750	228000	5
chr16	228000	228250	5
chr16	228250	228500	5
chr16	228500	228750	5
chr16	228750	229000	5
chr16	229000	229250	5
chr16	229250	229500	5
chr16	229500	229750	5
chr16	229750	230000	5
chr16	230000	230250	5
chr16	230250	230500	5
chr16	230500	230750	5
chr16	230750	231000	5
chr16	231000	231250	5
chr16	231250	231500	5
chr16	231500	231750	5
chr16	231750	232000	5
chr16	232000	232250	5
chr16	232250	232500	5
chr16	232500	232750	5
chr16	232750	233000	5
chr16	233000	233250	5
chr16	233250	233500	5
chr16	233500	233750	5
chr16	233750	234000	5
chr16	234000	234250	5
chr16	234250	234500	5
chr16	234500	234750	5
chr16	234750	235000	5
chr16	235000	235250	5
chr16	235250	235500	5
chr16	235500	235750	5
chr16	235750	236000	5
chr16	236000	236250	5
chr16	236250	236500	5
chr16	236500	236750	5
chr16	236750	237000	5
chr16	237000	237250	5
chr16	237250	237500	5
chr16	237500	237750	6
chr16	237750	238000	7
chr16	238000	238250	7
chr16	238250	238500	7
chr16	238500	238750	7
chr16	238750	239000	8
chr16	239000	239250	8
chr16	239250	239500	8
chr16	239500	239750	8
chr16	239750	240000	8
chr16	240000	240250	8
chr16	240250	240500	8
chr16	240500	240750	8
chr16	240750	241000	8
chr16	241000	241250	8
chr16	241250	241500	8
chr16	241500	241750	8
chr16	241750	242000	8
chr16	242000	242250	8
chr16	242250	242500	8
chr16	242500	242750	8
chr16	242750	243000	8
chr16	243000	243250	8
chr16	243250	243500	8
chr16	243500	243750	8
chr16	243750	244000	8
chr16	244000	244250	8
chr16	244250	244500	8
chr16	244500	244750	8
chr16	244750	245000	8
chr16	245000	245250	8
chr16	245250	245500	8
chr16	245500	245750	8
chr16	245750	246000	8
chr16	246000	246250	8
chr16	246250	246500	8
chr16	246500	246750	8
chr16	246750	247000	8
chr16	247000	247250	8
chr16	247250	247500	8
chr16	247500	247750	8
chr16	247750	248000	8
chr16	248000	248250	8
chr16	248250	248500	8
chr16	248500	248750	8
chr16	248750	249000	8
chr16	249000	249250	8
chr16	249250	249500	8
chr16	249500	249750	8
chr16	249750	250000	8
chr16	250000	250250	8
chr16	250250	250500	8
chr16	250500	250750	8
chr16	250750	251000	8
chr16	251000	251250	8
chr16	251250	251500	8
chr16	251500	251750	8
chr16	251750	252000	11
chr16	252000	252250	7
chr16	252250	252500	7
chr16	252500	252750	7
chr16	252750	253000	7
chr16	253000	253250	7
chr16	253250	253500	7
chr16	253500	253750	7
chr16	253750	254000	7
chr16	254000	254250	7
chr16	254250	254500	7
chr16	254500	254750	7
chr16	254750	255000	7
chr16	255000	255250	7
chr16	255250	255500	7
chr16	255500	255750	7
chr16	255750	256000	7
chr16	256000	256250	7
chr16	256250	256500	7
chr16	256500	256750	7
chr16	256750	257000	8
chr16	257000	257250	8
chr16	257250	257500	8
chr16	257500	257750	8
chr16	257750	258000	8
chr16	258000	258250	8
chr16	258250	258500	8
chr16	258500	258750	8
chr16	258750	259000	8
chr16	259000	259250	8
chr16	259250	259500	8
chr16	259500	259750	8
chr16	259750	260000	8
chr16	260000	260250	8
chr16	260250	260500	8
chr16	260500	260750	8
chr16	260750	261000	8
chr16	261000	261250	8
chr16	261250	261500	8
chr16	261500	261750	8
chr16	261750	262000	8
chr16	262000	262250	8
chr16	262250	262500	8
chr16	262500	262750	8
chr16	262750	263000	8
chr16	263000	263250	8
chr16	263250	263500	8
chr16	263500	263750	8
chr16	263750	264000	8
chr16	264000	264250	8
chr16	264250	264500	8
chr16	264500	264750	8
chr16	264750	265000	8
chr16	265000	265250	8
chr16	265250	265500	8
chr16	265500	265750	8
chr16	265750	266000	8
chr16	266000	266250	8
chr16	266250	266500	8
chr16	266500	266750	8
chr16	266750	267000	8
chr16	267000	267250	8
chr16	267250	267500	8
chr16	267500	267750	8
chr16	267750	268000	8
chr16	268000	268250	8
chr16	268250	268500	8
chr16	268500	268750	8
chr16	268750	269000	8
chr16	269000	269250	8
chr16	269250	269500	8
chr16	269500	269750	8
chr16	269750	270000	8
chr16	270000	270250	7
chr16	270250	270500	7
chr16	270500	270750	7
chr16	270750	271000	7
chr16	271000	271250	7
chr16	271250	271500	7
chr16	271500	271750	7
chr16	271750	272000	7
chr16	272000	272250	7
chr16	272250	272500	7
chr16	272500	272750	7
chr16	272750	273000	7
chr16	273000	273250	7
chr16	273250	273500	7
chr16	273500	273750	7
chr16	273750	274000	7
chr16	274000	274250	7
chr16	274250	274500	7
chr16	274500	274750	7
chr16	274750	275000	7
chr16	275000	275250	7
chr16	275250	275500	7
chr16	275500	275750	7
chr16	275750	276000	7
chr16	276000	276250	7
chr16	276250	276500	7
chr16	276500	276750	7
chr16	276750	277000	7
chr16	277000	277250	7
chr16	277250	277500	7
chr16	277500	277750	7
chr16	277750	278000	7
chr16	278000	278250	7
chr16	278250	278500	7
chr16	278500	278750	7
chr16	278750	279000	7
chr16	279000	279250	7
chr16	279250	279500	7
chr16	279500	279750	7
chr16	279750	280000	7
chr16	280000	280250	7
chr16	280250	280500	7
chr16	280500	280750	7
chr16	280750	281000	7
chr16	281000	281250	7
chr16	281250	281500	7
chr16	281500	281750	7
chr16	281750	282000	7
chr16	282000	282250	7
chr16	282250	282500	7
chr16	282500	282750	7
chr16	282750	283000	7
chr16	283000	283250	7
chr16	283250	283500	7
chr16	283500	283750	7
chr16	283750	284000	7
chr16	284000	284250	7
chr16	284250	284500	7
chr16	284500	284750	7
chr16	284750	285000	7
chr16	285000	285250	7
chr16	285250	285500	7
chr16	285500	285750	7
chr16	285750	286000	7
chr16	286000	286250	7
chr16	286250	286500	7
chr16	286500	286750	7
chr16	286750	287000	7
chr16	287000	287250	7
chr16	287250	287500	7
chr16	287500	287750	7
chr16	287750	288000	7
chr16	288000	288250	7
chr16	288250	288500	7
chr16	288500	288750	7
chr16	288750	289000	7
chr16	289000	289250	7
chr16	289250	289500	7
chr16	289500	289750	7
chr16	289750	290000	7
chr16	290000	290250	7
chr16	290250	290500	7
chr16	290500	290750	7
chr16	290750	291000	7
chr16	291000	291250	7
chr16	291250	291500	7
chr16	291500	291750	7
chr16	291750	292000	7
chr16	292000	292250	7
chr16	292250	292500	7
chr16	292500	292750	7
chr16	292750	293000	7
chr16	293000	293250	7
chr16	293250	293500	7
chr16	293500	293750	7
chr16	293750	294000	7
chr16	294000	294250	7
chr16	294250	294500	7
chr16	294500	294750	7
chr16	294750	295000	7
chr16	295000	295250	7
chr16	295250	295500	7
chr16	295500	295750	7
chr16	295750	296000	7
chr16	296000	296250	7
chr16	296250	296500	7
chr16	296500	296750	7
chr16	296750	297000	7
chr16	297000	297250	7
chr16	297250	297500	7
chr16	297500	297750	7
chr16	297750	298000	7
chr16	298000	298250	7
chr16	298250	298500	7
chr16	298500	298750	7
chr16	298750	299000	7
chr16	299000	299250	7
chr16	299250	299500	7
chr16	299500	299750	8
chr16	299750	300000	8
chr16	300000	300250	8
chr16	300250	300500	8
chr16	300500	300750	8
chr16	300750	301000	8
chr16	301000	301250	8
chr16	301250	301500	8
chr16	301500	301750	8
chr16	301750	302000	8
chr16	302000	302250	8
chr16	302250	302500	8
chr16	302500	302750	8
chr16	302750	303000	8
chr16	303000	303250	8
chr16	303250	303500	8
chr16	303500	303750	8
chr16	303750	304000	8
chr16	304000	304250	8
chr16	304250	304500	8
chr16	304500	304750	8
chr16	304750	305000	8
chr16	305000	305250	8
chr16	305250	305500	8
chr16	305500	305750	8
chr16	305750	306000	8
chr16	306000	306250	8
chr16	306250	306500	8
chr16	306500	306750	8
chr16	306750	307000	8
chr16	307000	307250	8
chr16	307250	307500	8
chr16	307500	307750	8
chr16	307750	308000	8
chr16	308000	308250	8
chr16	308250	308500	8
chr16	308500	308750	8
chr16	308750	309000	8
chr16	309000	309250	8
chr16	309250	309500	8
chr16	309500	309750	8
chr16	309750	310000	8
chr16	310000	310250	8
chr16	310250	310500	8
chr16	310500	310750	8
chr16	310750	311000	8
chr16	311000	311250	8
chr16	311250	311500	8
chr16	311500	311750	8
chr16	311750	312000	8
chr16	312000	312250	8
chr16	312250	312500	8
chr16	312500	312750	8
chr16	312750	313000	8
chr16	313000	313250	8
chr16	313250	313500	8
chr16	313500	313750	8
chr16	313750	314000	8
chr16	314000	314250	8
chr16	314250	314500	8
chr16	314500	314750	8
chr16	314750	315000	8
chr16	315000	315250	8
chr16	315250	315500	8
chr16	315500	315750	8
chr16	315750	316000	8
chr16	316000	316250	8
chr16	316250	316500	8
chr16	316500	316750	8
chr16	316750	317000	8
chr16	317000	317250	8
chr16	317250	317500	8
chr16	317500	317750	8
chr16	317750	318000	8
chr16	318000	318250	8
chr16	318250	318500	8
chr16	318500	318750	8
chr16	318750	319000	8
chr16	319000	319250	8
chr16	319250	319500	8
chr16	319500	319750	8
chr16	319750	320000	8
chr16	320000	320250	8
chr16	320250	320500	8
chr16	320500	320750	8
chr16	320750	321000	8
chr16	321000	321250	8
chr16	321250	321500	8
chr16	321500	321750	8
chr16	321750	322000	8
chr16	322000	322250	8
chr16	322250	322500	8
chr16	322500	322750	8
chr16	322750	323000	8
chr16	323000	323250	8
chr16	323250	323500	8
chr16	323500	323750	8
chr16	323750	324000	8
chr16	324000	324250	8
chr16	324250	324500	8
chr16	324500	324750	8
chr16	324750	325000	8
chr16	325000	325250	8
chr16	325250	325500	8
chr16	325500	325750	8
chr16	325750	326000	8
chr16	326000	326250	8
chr16	326250	326500	8
chr16	326500	326750	8
chr16	326750	327000	8
chr16	327000	327250	8
chr16	327250	327500	8
chr16	327500	327750	8
chr16	327750	328000	8
chr16	328000	328250	8
chr16	328250	328500	8
chr16	328500	328750	8
chr16	328750	329000	8
chr16	329000	329250	8
chr16	329250	329500	8
chr16	329500	329750	8
chr16	329750	330000	8
chr16	330000	330250	8
chr16	330250	330500	8
chr16	330500	330750	8
chr16	330750	331000	8
chr16	331000	331250	8
chr16	331250	331500	8
chr16	331500	331750	8
chr16	331750	332000	8
chr16	332000	332250	8
chr16	332250	332500	8
chr16	332500	332750	8
chr16	332750	333000	8
chr16	333000	333250	8
chr16	333250	333500	8
chr16	333500	333750	8
chr16	333750	334000	8
chr16	334000	334250	8
chr16	334250	334500	8
chr16	334500	334750	8
chr16	334750	335000	8
chr16	335000	335250	8
chr16	335250	335500	8
chr16	335500	335750	8
chr16	335750	336000	8
chr16	336000	336250	8
chr16	336250	336500	8
chr16	336500	336750	8
chr16	336750	337000	8
chr16	337000	337250	8
chr16	337250	337500	8
chr16	337500	337750	8
chr16	337750	338000	8
chr16	338000	338250	8
chr16	338250	338500	8
chr16	338500	338750	8
chr16	338750	339000	8
chr16	339000	339250	8
chr16	339250	339500	8
chr16	339500	339750	8
chr16	339750	340000	8
chr16	340000	340250	8
chr16	340250	340500	8
chr16	340500	340750	8
chr16	340750	341000	8
chr16	341000	341250	8
chr16	341250	341500	8
chr16	341500	341750	8
chr16	341750	342000	8
chr16	342000	342250	8
chr16	342250	342500	8
chr16	342500	342750	8
chr16	342750	343000	8
chr16	343000	343250	8
chr16	343250	343500	8
chr16	343500	343750	9
chr16	343750	344000	8
chr16	344000	344250	8
chr16	344250	344500	8
chr16	344500	344750	8
chr16	344750	345000	8
chr16	345000	345250	8
chr16	345250	345500	8
chr16	345500	345750	8
chr16	345750	346000	8
chr16	346000	346250	8
chr16	346250	346500	8
chr16	346500	346750	8
chr16	346750	347000	8
chr16	347000	347250	8
chr16	347250	347500	8
chr16	347500	347750	8
chr16	347750	348000	8
chr16	348000	348250	8
chr16	348250	348500	8
chr16	348500	348750	8
chr16	348750	349000	9
chr16	349000	349250	9
chr16	349250	349500	9
chr16	349500	349750	9
chr16	349750	350000	9
chr16	350000	350250	9
chr16	350250	350500	9
chr16	350500	350750	9
chr16	350750	351000	9
chr16	351000	351250	9
chr16	351250	351500	9
chr16	351500	351750	9
chr16	351750	352000	9
chr16	352000	352250	9
chr16	352250	352500	9
chr16	352500	352750	9
chr16	352750	353000	9
chr16	353000	353250	9
chr16	353250	353500	9
chr16	353500	353750	9
chr16	353750	354000	9
chr16	354000	354250	9
chr16	354250	354500	9
chr16	354500	354750	9
chr16	354750	355000	9
chr16	355000	355250	9
chr16	355250	355500	9
chr16	355500	355750	9
chr16	355750	356000	9
chr16	356000	356250	13
chr16	356250	356500	13
chr16	356500	356750	14
chr16	356750	357000	13
chr16	357000	357250	13
chr16	357250	357500	13
chr16	357500	357750	13
chr16	357750	358000	14
chr16	358000	358250	14
chr16	358250	358500	14
chr16	358500	358750	12
chr16	358750	359000	9
chr16	359000	359250	9
chr16	359250	359500	9
chr16	359500	359750	9
chr16	359750	360000	9
chr16	360000	360250	9
chr16	360250	360500	9
chr16	360500	360750	9
chr16	360750	361000	9
chr16	361000	361250	9
chr16	361250	361500	9
chr16	361500	361750	9
chr16	361750	362000	9
chr16	362000	362250	9
chr16	362250	362500	9
chr16	362500	362750	9
chr16	362750	363000	9
chr16	363000	363250	9
chr16	363250	363500	9
chr16	363500	363750	9
chr16	363750	364000	9
chr16	364000	364250	9
chr16	364250	364500	9
chr16	364500	364750	9
chr16	364750	365000	9
chr16	365000	365250	9
chr16	365250	365500	9
chr16	365500	365750	9
chr16	365750	366000	9
chr16	366000	366250	9
chr16	366250	366500	9
chr16	366500	366750	9
chr16	366750	367000	9
chr16	367000	367250	9
chr16	367250	367500	9
chr16	367500	367750	9
chr16	367750	368000	9
chr16	368000	368250	9
chr16	368250	368500	9
chr16	368500	368750	9
chr16	368750	369000	9
chr16	369000	369250	9
chr16	369250	369500	9
chr16	369500	369750	9
chr16	369750	370000	9
chr16	370000	370250	9
chr16	370250	370500	9
chr16	370500	370750	9
chr16	370750	371000	9
chr16	371000	371250	9
chr16	371250	371500	9
chr16	371500	371750	9
chr16	371750	372000	9
chr16	372000	372250	9
chr16	372250	372500	9
chr16	372500	372750	9
chr16	372750	373000	9
chr16	373000	373250	9
chr16	373250	373500	9
chr16	373500	373750	9
chr16	373750	374000	9
chr16	374000	374250	9
chr16	374250	374500	9
chr16	374500	374750	9
chr16	374750	375000	9
chr16	375000	375250	9
chr16	375250	375500	9
chr16	375500	375750	9
chr16	375750	376000	9
chr16	376000	376250	9
chr16	376250	376500	9
chr16	376500	376750	9
chr16	376750	377000	9
chr16	377000	377250	9
chr16	377250	377500	9
chr16	377500	377750	9
chr16	377750	378000	9
chr16	378000	378250	9
chr16	378250	378500	9
chr16	378500	378750	9
chr16	378750	379000	9
chr16	379000	379250	9
chr16	379250	379500	9
chr16	379500	379750	9
chr16	379750	380000	9
chr16	380000	380250	9
chr16	380250	380500	9
chr16	380500	380750	9
chr16	380750	381000	9
chr16	381000	381250	9
chr16	381250	381500	9
chr16	381500	381750	9
chr16	381750	382000	9
chr16	382000	382250	9
chr16	382250	382500	9
chr16	382500	382750	9
chr16	382750	383000	9
chr16	383000	383250	9
chr16	383250	383500	9
chr16	383500	383750	9
chr16	383750	384000	9
chr16	384000	384250	9
chr16	384250	384500	9
chr16	384500	384750	9
chr16	384750	385000	9
chr16	385000	385250	9
chr16	385250	385500	9
chr16	385500	385750	9
chr16	385750	386000	9
chr16	386000	386250	9
chr16	386250	386500	9
chr16	386500	386750	9
chr16	386750	387000	9
chr16	387000	387250	9
chr16	387250	387500	9
chr16	387500	387750	9
chr16	387750	388000	9
chr16	388000	388250	9
chr16	388250	388500	9
chr16	388500	388750	9
chr16	388750	389000	9
chr16	389000	389250	9
chr16	389250	389500	9
chr16	389500	389750	9
chr16	389750	390000	9
chr16	390000	390250	9
chr16	390250	390500	9
chr16	390500	390750	9
chr16	390750	391000	9
chr16	391000	391250	9
chr16	391250	391500	9
chr16	391500	391750	9
chr16	391750	392000	9
chr16	392000	392250	9
chr16	392250	392500	9
chr16	392500	392750	9
chr16	392750	393000	9
chr16	393000	393250	9
chr16	393250	393500	9
chr16	393500	393750	9
chr16	393750	394000	9
chr16	394000	394250	9
chr16	394250	394500	9
chr16	394500	394750	9
chr16	394750	395000	9
chr16	395000	395250	9
chr16	395250	395500	9
chr16	395500	395750	9
chr16	395750	396000	9
chr16	396000	396250	9
chr16	396250	396500	9
chr16	396500	396750	9
chr16	396750	397000	9
chr16	397000	397250	9
chr16	397250	397500	9
chr16	397500	397750	9
chr16	397750	398000	9
chr16	398000	398250	9
chr16	398250	398500	9
chr16	398500	398750	9
chr16	398750	399000	9
chr16	399000	399250	9
chr16	399250	399500	9
chr16	399500	399750	9
chr16	399750	400000	9
chr16	400000	400250	9
chr16	400250	400500	9
chr16	400500	400750	9
chr16	400750	401000	9
chr16	401000	401250	9
chr16	401250	401500	9
chr16	401500	401750	9
chr16	401750	402000	9
chr16	402000	402250	9
chr16	402250	402500	9
chr16	402500	402750	9
chr16	402750	403000	9
chr16	403000	403250	9
chr16	403250	403500	9
chr16	403500	403750	9
chr16	403750	404000	9
chr16	404000	404250	9
chr16	404250	404500	9
chr16	404500	404750	9
chr16	404750	405000	9
chr16	405000	405250	9
chr16	405250	405500	9
chr16	405500	405750	9
chr16	405750	406000	9
chr16	406000	406250	9
chr16	406250	406500	9
chr16	406500	406750	9
chr16	406750	407000	9
chr16	407000	407250	9
chr16	407250	407500	9
chr16	407500	407750	9
chr16	407750	408000	9
chr16	408000	408250	9
chr16	408250	408500	9
chr16	408500	408750	9
chr16	408750	409000	9
chr16	409000	409250	9
chr16	409250	409500	9
chr16	409500	409750	9
chr16	409750	410000	9
chr16	410000	410250	9
chr16	410250	410500	9
chr16	410500	410750	9
chr16	410750	411000	9
chr16	411000	411250	9
chr16	411250	411500	9
chr16	411500	411750	9
chr16	411750	412000	9
chr16	412000	412250	9
chr16	412250	412500	9
chr16	412500	412750	9
chr16	412750	413000	9
chr16	413000	413250	10
chr16	413250	413500	10
chr16	413500	413750	10
chr16	413750	414000	10
chr16	414000	414250	10
chr16	414250	414500	10
chr16	414500	414750	10
chr16	414750	415000	10
chr16	415000	415250	10
chr16	415250	415500	10
chr16	415500	415750	10
chr16	415750	416000	10
chr16	416000	416250	10
chr16	416250	416500	10
chr16	416500	416750	10
chr16	416750	417000	10
chr16	417000	417250	10
chr16	417250	417500	10
chr16	417500	417750	10
chr16	417750	418000	10
chr16	418000	418250	10
chr16	418250	418500	10
chr16	418500	418750	10
chr16	418750	419000	10
chr16	419000	419250	10
chr16	419250	419500	10
chr16	419500	419750	10
chr16	419750	420000	10
chr16	420000	420250	10
chr16	420250	420500	10
chr16	420500	420750	10
chr16	420750	421000	10
chr16	421000	421250	10
chr16	421250	421500	10
chr16	421500	421750	10
chr16	421750	422000	10
chr16	422000	422250	10
chr16	422250	422500	10
chr16	422500	422750	10
chr16	422750	423000	10
chr16	423000	423250	10
chr16	423250	423500	10
chr16	423500	423750	10
chr16	423750	424000	10
chr16	424000	424250	10
chr16	424250	424500	10
chr16	424500	424750	10
chr16	424750	425000	10
chr16	425000	425250	10
chr16	425250	425500	10
chr16	425500	425750	10
chr16	425750	426000	10
chr16	426000	426250	10
chr16	426250	426500	10
chr16	426500	426750	10
chr16	426750	427000	10
chr16	427000	427250	10
chr16	427250	427500	10
chr16	427500	427750	10
chr16	427750	428000	10
chr16	428000	428250	10
chr16	428250	428500	10
chr16	428500	428750	10
chr16	428750	429000	10
chr16	429000	429250	10
chr16	429250	429500	10
chr16	429500	429750	10
chr16	429750	430000	10
chr16	430000	430250	10
chr16	430250	430500	10
chr16	430500	430750	10
chr16	430750	431000	10
chr16	431000	431250	10
chr16	431250	431500	10
chr16	431500	431750	10
chr16	431750	432000	10
chr16	432000	432250	10
chr16	432250	432500	10
chr16	432500	432750	10
chr16	432750	433000	10
chr16	433000	433250	10
chr16	433250	433500	10
chr16	433500	433750	10
chr16	433750	434000	10
chr16	434000	434250	10
chr16	434250	434500	10
chr16	434500	434750	10
chr16	434750	435000	10
chr16	435000	435250	10
chr16	435250	435500	10
chr16	435500	435750	10
chr16	435750	436000	10
chr16	436000	436250	10
chr16	436250	436500	10
chr16	436500	436750	10
chr16	436750	437000	10
chr16	437000	437250	10
chr16	437250	437500	10
chr16	437500	437750	10
chr16	437750	438000	11
chr16	438000	438250	12
chr16	438250	438500	12
chr16	438500	438750	12
chr16	438750	439000	11
chr16	439000	439250	10
chr16	439250	439500	10
chr16	439500	439750	10
chr16	439750	440000	10
chr16	440000	440250	10
chr16	440250	440500	10
chr16	440500	440750	10
chr16	440750	441000	10
chr16	441000	441250	10
chr16	441250	441500	10
chr16	441500	441750	10
chr16	441750	442000	11
chr16	442000	442250	11
chr16	442250	442500	10
chr16	442500	442750	10
chr16	442750	443000	10
chr16	443000	443250	10
chr16	443250	443500	10
chr16	443500	443750	11
chr16	443750	444000	10
chr16	444000	444250	10
chr16	444250	444500	10
chr16	444500	444750	10
chr16	444750	445000	10
chr16	445000	445250	11
chr16	445250	445500	10
chr16	445500	445750	10
chr16	445750	446000	10
chr16	446000	446250	10
chr16	446250	446500	11
chr16	446500	446750	11
chr16	446750	447000	11
chr16	447000	447250	11
chr16	447250	447500	11
chr16	447500	447750	11
chr16	447750	448000	11
chr16	448000	448250	11
chr16	448250	448500	11
chr16	448500	448750	11
chr16	448750	449000	11
chr16	449000	449250	11
chr16	449250	449500	11
chr16	449500	449750	11
chr16	449750	450000	11
chr16	450000	450250	11
chr16	450250	450500	11
chr16	450500	450750	11
chr16	450750	451000	11
chr16	451000	451250	11
chr16	451250	451500	11
chr16	451500	451750	11
chr16	451750	452000	11
chr16	452000	452250	11
chr16	452250	452500	11
chr16	452500	452750	11
chr16	452750	453000	11
chr16	453000	453250	11
chr16	453250	453500	11
chr16	453500	453750	11
chr16	453750	454000	11
chr16	454000	454250	11
chr16	454250	454500	11
chr16	454500	454750	11
chr16	454750	455000	11
chr16	455000	455250	11
chr16	455250	455500	11
chr16	455500	455750	11
chr16	455750	456000	11
chr16	456000	456250	11
chr16	456250	456500	11
chr16	456500	456750	12
chr16	456750	457000	12
chr16	457000	457250	12
chr16	457250	457500	12
chr16	457500	457750	12
chr16	457750	458000	12
chr16	458000	458250	12
chr16	458250	458500	12
chr16	458500	458750	12
chr16	458750	459000	12
chr16	459000	459250	12
chr16	459250	459500	12
chr16	459500	459750	12
chr16	459750	460000	12
chr16	460000	460250	12
chr16	460250	460500	12
chr16	460500	460750	12
chr16	460750	461000	12
chr16	461000	461250	12
chr16	461250	461500	12
chr16	461500	461750	12
chr16	461750	462000	12
chr16	462000	462250	12
chr16	462250	462500	11
chr16	462500	462750	11
chr16	462750	463000	11
chr16	463000	463250	11
chr16	463250	463500	11
chr16	463500	463750	11
chr16	463750	464000	11
chr16	464000	464250	11
chr16	464250	464500	11
chr16	464500	464750	11
chr16	464750	465000	11
chr16	465000	465250	11
chr16	465250	465500	11
chr16	465500	465750	11
chr16	465750	466000	11
chr16	466000	466250	11
chr16	466250	466500	11
chr16	466500	466750	11
chr16	466750	467000	11
chr16	467000	467250	11
chr16	467250	467500	11
chr16	467500	467750	11
chr16	467750	468000	11
chr16	468000	468250	11
chr16	468250	468500	11
chr16	468500	468750	11
chr16	468750	469000	11
chr16	469000	469250	11
chr16	469250	469500	11
chr16	469500	469750	11
chr16	469750	470000	11
chr16	470000	470250	11
chr16	470250	470500	11
chr16	470500	470750	11
chr16	470750	471000	11
chr16	471000	471250	11
chr16	471250	471500	11
chr16	471500	471750	11
chr16	471750	472000	11
chr16	472000	472250	11
chr16	472250	472500	11
chr16	472500	472750	11
chr16	472750	473000	11
chr16	473000	473250	11
chr16	473250	473500	11
chr16	473500	473750	11
chr16	473750	474000	11
chr16	474000	474250	11
chr16	474250	474500	11
chr16	474500	474750	11
chr16	474750	475000	11
chr16	475000	475250	11
chr16	475250	475500	11
chr16	475500	475750	11
chr16	475750	476000	11
chr16	476000	476250	11
chr16	476250	476500	11
chr16	476500	476750	11
chr16	476750	477000	11
chr16	477000	477250	11
chr16	477250	477500	11
chr16	477500	477750	11
chr16	477750	478000	11
chr16	478000	478250	11
chr16	478250	478500	11
chr16	478500	478750	11
chr16	478750	479000	11
chr16	479000	479250	11
chr16	479250	479500	11
chr16	479500	479750	11
chr16	479750	480000	11
chr16	480000	480250	11
chr16	480250	480500	11
chr16	480500	480750	11
chr16	480750	481000	11
chr16	481000	481250	11
chr16	481250	481500	11
chr16	481500	481750	11
chr16	481750	482000	11
chr16	482000	482250	11
chr16	482250	482500	11
chr16	482500	482750	11
chr16	482750	483000	11
chr16	483000	483250	11
chr16	483250	483500	11
chr16	483500	483750	11
chr16	483750	484000	11
chr16	484000	484250	11
chr16	484250	484500	11
chr16	484500	484750	11
chr16	484750	485000	11
chr16	485000	485250	11
chr16	485250	485500	11
chr16	485500	485750	11
chr16	485750	486000	11
chr16	486000	486250	11
chr16	486250	486500	11
chr16	486500	486750	11
chr16	486750	487000	11
chr16	487000	487250	11
chr16	487250	487500	11
chr16	487500	487750	11
chr16	487750	488000	11
chr16	488000	488250	11
chr16	488250	488500	11
chr16	488500	488750	11
chr16	488750	489000	11
chr16	489000	489250	11
chr16	489250	489500	11
chr16	489500	489750	11
chr16	489750	490000	11
chr16	490000	490250	11
chr16	490250	490500	11
chr16	490500	490750	11
chr16	490750	491000	11
chr16	491000	491250	11
chr16	491250	491500	11
chr16	491500	491750	11
chr16	491750	492000	11
chr16	492000	492250	11
chr16	492250	492500	11
chr16	492500	492750	11
chr16	492750	493000	11
chr16	493000	493250	11
chr16	493250	493500	11
chr16	493500	493750	11
chr16	493750	494000	11
chr16	494000	494250	11
chr16	494250	494500	11
chr16	494500	494750	11
chr16	494750	495000	11
chr16	495000	495250	11
chr16	495250	495500	11
chr16	495500	495750	11
chr16	495750	496000	11
chr16	496000	496250	11
chr16	496250	496500	11
chr16	496500	496750	11
chr16	496750	497000	11
chr16	497000	497250	11
chr16	497250	497500	11
chr16	497500	497750	11
chr16	497750	498000	11
chr16	498000	498250	11
chr16	498250	498500	11
chr16	498500	498750	11
chr16	498750	499000	11
chr16	499000	499250	11
chr16	499250	499500	11
chr16	499500	499750	11
[truncated: 359,355 more rows]
