# Supplementary material for: ECCsplorer: a pipeline to detect extrachromosomal circular DNA (eccDNA) from next-generation sequencing data
Source: BMC Bioinformatics. 2022 Jan 14;23:40. doi: 10.1186/s12859-021-04545-2 (PMC8760651; doi:10.1186/s12859-021-04545-2)
Supplement: Supplementary file 4 — Additional file 4. Data: Data underlying the plots in Figures 1–3. Results from comparison of tools using H. sapiens data can be found in Supp. Info. 4: Supplementary Data (Data_Fig_3b_comparison… 2 files). [file 12859_2021_4545_MOESM4_ESM.zip › Data_Fig_2d_low-conf.csv]

chr	start	end
chr16	91164	100754
chr16	183512	197274
chr16	299908	305797
chr16	323239	323582
chr16	336882	365407
chr16	404042	419149
chr16	429744	438871
chr16	453243	462402
chr16	493720	494053
chr16	1402852	1415830
chr16	1479990	1483609
chr16	1544178	1544345
chr16	1593486	1606636
chr16	1653758	1664649
chr16	1803846	1805066
chr16	1871467	1894703
chr16	1904992	1910546
chr16	1913068	1924149
chr16	2069887	2080585
chr16	2241965	2254674
chr16	2294189	2304985
chr16	2402858	2416133
chr16	2437636	2438778
chr16	2510291	2510529
chr16	2635872	2636013
chr16	2772647	2778654
chr16	2843119	2848853
chr16	2871463	2878476
chr16	2891646	2924106
chr16	2932055	2945256
chr16	2947682	2958932
chr16	3011704	3016480
chr16	3107285	3108163
chr16	3208285	3227054
chr16	3261584	3267673
chr16	3297765	3306950
chr16	3424693	3429065
chr16	3438555	3448265
chr16	3503289	3506674
chr16	3510076	3522410
chr16	3555815	3564137
chr16	3566385	3569108
chr16	3571740	3574762
chr16	3576871	3583853
chr16	3619585	3636877
chr16	3712764	3721233
chr16	3741699	3747721
chr16	3796540	3809331
chr16	3931146	3959986
chr16	3977952	3981838
chr16	3991708	3996309
chr16	4070615	4084693
chr16	4102635	4120835
chr16	4135098	4149853
chr16	4199941	4202039
chr16	4261249	4267234
chr16	4276791	4284243
chr16	4286652	4292834
chr16	4391384	4397275
chr16	4424174	4443934
chr16	4451797	4468353
chr16	4496268	4498346
chr16	4528016	4534919
chr16	4559419	4577580
chr16	4581335	4582287
chr16	4614205	4614444
chr16	4726038	4743993
chr16	4750724	4778757
chr16	4805776	4809411
chr16	4822329	4834437
chr16	4897150	4912920
chr16	4968230	4994395
chr16	5172445	5172601
chr16	5193280	5203912
chr16	5208914	5216095
chr16	5223845	5230798
chr16	5290303	5301560
chr16	5555993	5573926
chr16	5881481	5894990
chr16	6277266	6277574
chr16	6410486	6417186
chr16	6442498	6444419
chr16	6519549	6526678
chr16	6565649	6567838
chr16	6759260	6790331
chr16	6926186	6940072
chr16	7003192	7020858
chr16	7048330	7050336
chr16	7217326	7221600
chr16	7446975	7461330
chr16	8101064	8101818
chr16	8377750	8378645
chr16	8418842	8426314
chr16	8503587	8504347
chr16	8771715	8774837
chr16	8830944	8853918
chr16	8877470	8881907
chr16	8998644	9004965
chr16	9038318	9055599
chr16	9082994	9099304
chr16	9133762	9136538
chr16	9163901	9178309
chr16	9243871	9250306
chr16	9525629	9532926
chr16	10126268	10158251
chr16	10187862	10205130
chr16	10263934	10280871
chr16	10301556	10309303
chr16	10320244	10327499
chr16	10337080	10354571
chr16	10371608	10381227
chr16	10457699	10462392
chr16	10471369	10484091
chr16	10511656	10512532
chr16	10548863	10551178
chr16	10573965	10575319
chr16	10628066	10628704
chr16	10698316	10727203
chr16	10925420	10932801
chr16	11092441	11116288
chr16	11198293	11214102
chr16	11270654	11277081
chr16	11309425	11319522
chr16	11320846	11332436
chr16	11352714	11362861
chr16	11381326	11393151
chr16	11444021	11462533
chr16	11527842	11529106
chr16	11562205	11580540
chr16	11599213	11609306
chr16	11726440	11740053
chr16	11791995	11816681
chr16	11861692	11874920
chr16	11908836	11926990
chr16	11943884	11963246
chr16	11966035	11974853
chr16	11984848	11991755
chr16	12069498	12084376
chr16	12146406	12156406
chr16	12248496	12256429
chr16	12330408	12343515
chr16	12446327	12452984
chr16	12588075	12597519
chr16	12796233	12802341
chr16	12807692	12836670
chr16	13196195	13196893
chr16	13232777	13243518
chr16	13266941	13268534
chr16	13597108	13614699
chr16	13624610	13639639
chr16	13746815	13747481
chr16	13778443	13789664
chr16	13985782	13987246
chr16	14022510	14022810
chr16	14084403	14091714
chr16	14228640	14230806
chr16	14329826	14348575
chr16	14366469	14381548
chr16	14415199	14431036
chr16	14477214	14480107
chr16	14570894	14578429
chr16	14597625	14617103
chr16	14654757	14655561
chr16	14660526	14666025
chr16	14670535	14700822
chr16	14768442	14768810
chr16	14782820	14784529
chr16	14962422	14972380
chr16	15016678	15027828
chr16	15049024	15068027
chr16	15083835	15094956
chr16	15097498	15109875
chr16	15140330	15151026
chr16	15293136	15294042
chr16	15406144	15428677
chr16	15512737	15519553
chr16	15526869	15556701
chr16	15566595	15568617
chr16	15609135	15614397
chr16	15627315	15649024
chr16	15655277	15657861
chr16	15826524	15834461
chr16	15891397	15908779
chr16	15910782	15931560
chr16	15940236	15956580
chr16	15985607	15990217
chr16	16062453	16063324
chr16	16098415	16099882
chr16	16146107	16151930
chr16	16181122	16188376
chr16	16209929	16212509
chr16	16250602	16255111
chr16	16353590	16353958
chr16	16396951	16397320
chr16	16550528	16551875
chr16	16583887	16591824
chr16	16595695	16608862
chr16	16809524	16810635
chr16	16849839	16856047
chr16	16955683	16972969
chr16	17090563	17095774
chr16	17157200	17157999
chr16	17346059	17349953
chr16	17363779	17363914
chr16	17383878	17397953
chr16	17482088	17482229
chr16	17505545	17505850
chr16	17732804	17733793
chr16	17740500	17741712
chr16	17959148	17960167
chr16	18000374	18006284
chr16	18122434	18139273
chr16	18314572	18314941
chr16	18354722	18355090
chr16	18489379	18498368
chr16	18650146	18656619
chr16	18745426	18752763
chr16	18787117	18793686
chr16	18795041	18799104
chr16	18905818	18914878
chr16	18922728	18938306
chr16	18960795	18966363
chr16	18990905	18997280
chr16	19041476	19050996
chr16	19195448	19212488
chr16	19274003	19282534
chr16	19310271	19319346
chr16	19392228	19392401
chr16	19445713	19449240
chr16	19509226	19523966
chr16	19527346	19541247
chr16	19562955	19565286
chr16	19624014	19644448
chr16	19733249	19750239
chr16	19835285	19852410
chr16	19853863	19866162
chr16	20145827	20169663
chr16	20189625	20195787
chr16	20272938	20275455
chr16	20407998	20408737
chr16	20463457	20467401
chr16	20481921	20483356
chr16	20654631	20654919
chr16	20674579	20682190
chr16	20890471	20890912
chr16	20905402	20913120
chr16	20932927	20939437
chr16	20960540	20978691
chr16	21137532	21155062
chr16	21217072	21227389
chr16	21340907	21343088
chr16	21374984	21381534
chr16	21415485	21434917
chr16	21481505	21494799
chr16	21498319	21504638
chr16	21576518	21586514
chr16	21607992	21624570
chr16	21625968	21628564
chr16	21658523	21662443
chr16	21663735	21677485
chr16	21701872	21721152
chr16	21727344	21733735
chr16	21808766	21824303
chr16	21867381	21876316
chr16	21912981	21923572
chr16	22053211	22063102
chr16	22101192	22118185
chr16	22127151	22135842
chr16	22152771	22157250
chr16	22168197	22182434
chr16	22210067	22217726
chr16	22222473	22227488
chr16	22234472	22247254
chr16	22255891	22264275
chr16	22284440	22290487
chr16	22443839	22444432
chr16	22495931	22508550
chr16	23188300	23205089
chr16	23253963	23278814
chr16	23283259	23301211
chr16	23307559	23313850
chr16	23359195	23367573
chr16	23427114	23431141
chr16	23436504	23437858
chr16	23446565	23454811
chr16	23499343	23517800
chr16	23531523	23542258
chr16	23644424	23650515
chr16	23697788	23699661
chr16	23721400	23737808
chr16	23749571	23768858
chr16	23839383	23841189
chr16	23846460	23873038
chr16	23988992	24002376
chr16	24014888	24028183
chr16	24115967	24127307
chr16	24340243	24363753
chr16	24516760	24518404
chr16	24611879	24613764
chr16	24625376	24625488
chr16	24644217	24658939
chr16	24679651	24691512
chr16	24720276	24720429
chr16	24850453	24851238
chr16	24908396	24917717
chr16	24934590	24944141
chr16	24974272	24982267
chr16	25075849	25104684
chr16	25108709	25109352
chr16	25166599	25167955
chr16	25172181	25175506
chr16	25184229	25196462
chr16	25213437	25221949
chr16	25293796	25309948
chr16	25343645	25362782
chr16	25365131	25371204
chr16	25457565	25459481
chr16	25828616	25841561
chr16	25848144	25850166
chr16	25884782	25898171
chr16	25958473	25967296
chr16	25981132	25991794
chr16	26024639	26033412
chr16	26040567	26046413
chr16	26144010	26161624
chr16	26897788	26906086
chr16	27020850	27040263
chr16	27201814	27210916
chr16	27243781	27243916
chr16	27349976	27358172
chr16	27418805	27419249
chr16	27424192	27425674
chr16	27566375	27570402
chr16	27595132	27597975
chr16	27626944	27641067
chr16	27657825	27660464
chr16	27663657	27665301
chr16	27954925	27958805
chr16	27977374	27989594
chr16	28016237	28022918
chr16	28045503	28054457
chr16	28083711	28087108
chr16	28124220	28136382
chr16	28190314	28201625
chr16	28205991	28226517
chr16	28273392	28283103
chr16	28329974	28338966
chr16	28378719	28396519
chr16	28406906	28408076
chr16	28412040	28412458
chr16	28430039	28443584
chr16	28484586	28493245
chr16	28524323	28544244
chr16	28550190	28553734
chr16	28562825	28573197
chr16	28594894	28595233
chr16	28617029	28632739
chr16	28683023	28693955
chr16	28696317	28699152
chr16	28744214	28746294
chr16	28756480	28766033
chr16	28792007	28801052
chr16	28847864	28860857
chr16	28916770	28921751
chr16	28927530	28928879
chr16	28948681	28949797
chr16	29054382	29068389
chr16	29071686	29076206
chr16	29360794	29373961
chr16	29428609	29428722
chr16	29520405	29521029
chr16	29557393	29559884
chr16	29604762	29605568
chr16	29610885	29624424
chr16	29646654	29646872
chr16	29648297	29649137
chr16	29702926	29723742
chr16	29741146	29741722
chr16	29753049	29756117
chr16	29762457	29772316
chr16	29818812	29834951
chr16	29838396	29847142
chr16	29859768	29874796
chr16	29882675	29893103
chr16	29916335	29918902
chr16	29952510	29955518
chr16	29959129	29959773
chr16	30017889	30022176
chr16	30033791	30046001
chr16	30055915	30068181
chr16	30127869	30138466
chr16	30171113	30180572
chr16	30232329	30232633
chr16	30314691	30327632
chr16	30401265	30403039
chr16	30415471	30432068
chr16	30437307	30439478
chr16	30448535	30449864
chr16	30455582	30481287
chr16	30498199	30515758
chr16	30554757	30557146
chr16	30567076	30579021
chr16	30581301	30581458
chr16	30656851	30671486
chr16	30682136	30695093
chr16	30702481	30713009
chr16	30714329	30732116
chr16	30742783	30754365
chr16	30836004	30844103
chr16	30868399	30869502
chr16	30877687	30897941
chr16	30905748	30919104
chr16	30931995	30933705
chr16	31028915	31037475
chr16	31054436	31055126
chr16	31068864	31070414
chr16	31090293	31096890
chr16	31114420	31119888
chr16	31137865	31159586
chr16	31168800	31168970
chr16	31176984	31181602
chr16	31196780	31208857
chr16	31231974	31235828
chr16	31240192	31244752
chr16	31247648	31263972
chr16	31299500	31302728
chr16	31395255	31407289
chr16	31635114	31635242
chr16	31687643	31687846
chr16	31745399	31747202
chr16	31810810	31812664
chr16	31820758	31837018
chr16	32366395	32382080
chr16	32395535	32402638
chr16	32712362	32713242
chr16	32955608	32959272
chr16	33600243	33613065
chr16	33810173	33810912
chr16	33885594	33897282
chr16	33970146	33989347
chr16	34012614	34024212
chr16	34183381	34213655
chr16	34399897	34416405
chr16	34423720	34437182
chr16	34486281	34494298
chr16	34612200	34625916
chr16	34697165	34714764
chr16	34730052	34730770
chr16	34892191	34899957
chr16	34901844	34907853
chr16	34966511	34972550
chr16	34995626	35011928
chr16	35158029	35160588
chr16	35343735	35349200
chr16	35630795	35644551
chr16	35716247	35718516
chr16	35915389	35922553
chr16	35943778	35964423
chr16	36251655	36259677
chr16	36378894	36392485
chr16	36427789	36429185
chr16	36439667	36455975
chr16	36488109	36496261
chr16	36598839	36605973
chr16	36747375	36771506
chr16	36893264	36909210
chr16	36919426	36920786
chr16	36982594	36982929
chr16	37068658	37099581
chr16	37330951	37348611
chr16	37602617	37611785
chr16	37685144	37685856
chr16	37760586	37772821
chr16	37782771	37789902
chr16	37801915	37806012
chr16	37841683	37851876
chr16	37934455	37934820
chr16	37960572	37968729
chr16	38030880	38033254
chr16	38124914	38125595
chr16	38168137	38169241
chr16	38191976	38192317
chr16	38205532	38205872
chr16	38237598	38237938
chr16	38245501	38245680
chr16	38265230	38280526
chr16	46386699	46387487
chr16	46744451	46759738
chr16	46768443	46782123
chr16	46812112	46825645
chr16	46828181	46846757
chr16	46852678	46859696
chr16	46941197	46958806
chr16	46982415	46983035
chr16	47000154	47000271
chr16	47001911	47030475
chr16	47074299	47079108
chr16	47455580	47456511
chr16	47639190	47650193
chr16	47691510	47708078
chr16	47733307	47736748
chr16	47799442	47813502
chr16	47898100	47913318
chr16	47949150	47954188
chr16	48202556	48203849
chr16	48240137	48242508
chr16	48402681	48407573
chr16	48602051	48613324
chr16	48631252	48631452
chr16	48640092	48644911
chr16	48662004	48662423
chr16	49134585	49153362
chr16	49357204	49357520
chr16	50033799	50042271
chr16	50077172	50077313
chr16	50092740	50101269
chr16	50179169	50180514
chr16	50189903	50201668
chr16	50205771	50212238
chr16	50220051	50241816
chr16	50476125	50482499
chr16	50588803	50591025
chr16	50671244	50676476
chr16	50770711	50780780
chr16	50783038	50783653
chr16	51331110	51331241
chr16	51459508	51477193
chr16	51618936	51626202
chr16	52155349	52175130
chr16	52689548	52689733
chr16	52761037	52779949
chr16	52927917	52941021
chr16	52999538	53015677
chr16	53109949	53118096
chr16	53148390	53159701
chr16	53162282	53171126
chr16	53253540	53284879
chr16	53527987	53533072
chr16	53659734	53660548
chr16	54201879	54220912
chr16	54248058	54267003
chr16	54302406	54317935
chr16	54544129	54549973
chr16	54732871	54738609
chr16	54764737	54765243
chr16	54767317	54790105
chr16	54840147	54846508
chr16	54860919	54864599
chr16	55179104	55181773
chr16	55538704	55556490
chr16	55601864	55618647
chr16	55791980	55807395
chr16	55989194	55989572
chr16	56559916	56568068
chr16	56584197	56598812
chr16	56768581	56794644
chr16	56853542	56869487
chr16	56898399	56914051
chr16	57066371	57088582
chr16	57124338	57141806
chr16	57176968	57193623
chr16	57251737	57254831
chr16	57272707	57272847
chr16	57331888	57338049
chr16	57425824	57426675
chr16	57546881	57550483
chr16	57639888	57654795
chr16	57675282	57692162
chr16	57795981	57805471
chr16	57824537	57831544
chr16	57861959	57865478
chr16	57981314	57986751
chr16	58054086	58057617
chr16	58106583	58108523
chr16	58133800	58149208
chr16	58272219	58277330
chr16	58303002	58308298
chr16	58334154	58352503
chr16	58374905	58387081
chr16	58440861	58441351
chr16	58448700	58461716
chr16	58533372	58533866
chr16	58577749	58598229
chr16	58605289	58606619
chr16	58619712	58627981
chr16	58655688	58668528
chr16	58685739	58686033
chr16	58719573	58744135
chr16	58779808	58791228
chr16	58982978	58992913
chr16	59072694	59097058
chr16	59399851	59404452
chr16	59409496	59412253
chr16	59453139	59453265
chr16	59851483	59873085
chr16	60122681	60131623
chr16	60313309	60330778
chr16	60453415	60467240
chr16	60568706	60579520
chr16	60830494	60830784
chr16	61636058	61641704
chr16	61782613	61802043
chr16	62008638	62024110
chr16	62378292	62385659
chr16	62409406	62409924
chr16	62844072	62862443
chr16	62953589	62955736
chr16	63300099	63306395
chr16	63790734	63799167
chr16	64200883	64212608
chr16	64239705	64243450
chr16	64555371	64571132
chr16	65063104	65065484
chr16	65580971	65590656
chr16	65695237	65695528
chr16	66349442	66349616
chr16	66447185	66453940
chr16	66496416	66496619
chr16	66504698	66505309
chr16	66630979	66631097
chr16	66663956	66666171
chr16	66680622	66682255
chr16	66686335	66695158
chr16	66709828	66725131
chr16	66790505	66800313
chr16	66881930	66893663
chr16	66958131	66960747
chr16	66962689	66971927
chr16	67021825	67042178
chr16	67068497	67077271
chr16	67106894	67127535
chr16	67205448	67205722
chr16	67251694	67267503
chr16	67300844	67313789
chr16	67374926	67390457
chr16	67402727	67418768
chr16	67501530	67510026
chr16	67520356	67520775
chr16	67550672	67556816
chr16	67689545	67705418
chr16	67722336	67740216
chr16	67748311	67751415
chr16	67776993	67784438
chr16	67849825	67854114
chr16	67856603	67859444
chr16	67869733	67889581
chr16	67925466	67938777
chr16	67986426	67986721
chr16	68047183	68047608
chr16	68053001	68067560
chr16	68119123	68124690
chr16	68202627	68208611
chr16	68213585	68217191
chr16	68238378	68248456
chr16	68476149	68485513
chr16	68603998	68635637
chr16	68675635	68696494
chr16	68710714	68717643
chr16	68726874	68740771
chr16	68862481	68877280
chr16	68879698	68882436
chr16	68891397	68905472
chr16	68930828	68932282
chr16	68960720	68976156
chr16	68990146	69000707
chr16	69014713	69023978
chr16	69031550	69055903
chr16	69067341	69080970
chr16	69162512	69181509
chr16	69269424	69284753
chr16	69294122	69299997
chr16	69344588	69356614
chr16	69376966	69386260
chr16	69435895	69455151
chr16	69483257	69484893
chr16	69518504	69536823
chr16	69615168	69630426
chr16	69721804	69746757
chr16	69779090	69790804
chr16	69809626	69815684
chr16	69820489	69836726
chr16	69999993	70009302
chr16	70022768	70025626
chr16	70102567	70104527
chr16	70149132	70150234
chr16	70170611	70170886
chr16	70258803	70267098
chr16	70276111	70290614
chr16	70293004	70324949
chr16	70382078	70387953
chr16	70427433	70445069
chr16	70476290	70481061
chr16	70485298	70487923
chr16	70489573	70510957
chr16	70521470	70540024
chr16	70643457	70660479
chr16	70944933	70957552
chr16	71096572	71099351
chr16	71392362	71397927
chr16	71455493	71473722
chr16	71496025	71502207
chr16	71545254	71565397
chr16	71595415	71605912
chr16	71675841	71681926
chr16	71785756	71801019
chr16	71835488	71855647
chr16	71893735	71904684
chr16	72001981	72004639
chr16	72525793	72535863
chr16	72543198	72549254
chr16	72607801	72640144
chr16	72704584	72709640
chr16	73072427	73079473
chr16	73098302	73103160
chr16	73113974	73121828
chr16	73294452	73311483
chr16	73566651	73579632
chr16	73603917	73626121
chr16	73684953	73685272
chr16	73690088	73694515
chr16	73863182	73866007
chr16	73931922	73943065
chr16	74160301	74170710
chr16	74308757	74316109
chr16	74319409	74323155
chr16	74361365	74368643
chr16	74374597	74375928
chr16	74436220	74443578
chr16	74444622	74444757
chr16	74450636	74454453
chr16	74491843	74497641
chr16	74541100	74546650
chr16	74585849	74589028
chr16	74629501	74651355
chr16	74693879	74694583
chr16	74766185	74777812
chr16	74784104	74797910
chr16	74824002	74849544
chr16	74905489	74917832
chr16	75015499	75031098
chr16	75127557	75154074
chr16	75361515	75367721
chr16	75387389	75405600
chr16	75422343	75434993
chr16	75468644	75487859
chr16	75496444	75513016
chr16	75519899	75537729
chr16	75548772	75551866
chr16	75586336	75592309
chr16	75624008	75636848
chr16	75659906	75664538
chr16	75777109	75800710
chr16	75920993	75926709
chr16	76746500	76746948
chr16	76824750	76837010
chr16	77079498	77098434
chr16	77135717	77140437
chr16	77203778	77215973
chr16	77320513	77322029
chr16	77526281	77546148
chr16	77658387	77664589
chr16	77795950	77803544
chr16	77864513	77869597
chr16	77908231	77927950
chr16	78189826	78201872
chr16	78426910	78434091
chr16	78466665	78478810
chr16	78733896	78746351
chr16	78901571	78905494
chr16	78928502	78938042
chr16	79413264	79414739
chr16	79421978	79439464
chr16	80334325	80349128
chr16	80350590	80355122
chr16	80644099	80645826
chr16	80836717	80837067
chr16	81000282	81004009
chr16	81047611	81049374
chr16	81085199	81112907
chr16	81119761	81134322
chr16	81164194	81174362
chr16	81200795	81204130
chr16	81248199	81267729
chr16	81288350	81298586
chr16	81414119	81420284
chr16	81736747	81749349
chr16	81751994	81761157
chr16	81787498	81808501
chr16	82494898	82513224
chr16	83533780	83540791
chr16	83602016	83620317
chr16	83874049	83881394
chr16	84018467	84038136
chr16	84433464	84452605
chr16	84522292	84542940
chr16	84634757	84638115
chr16	84708280	84715054
chr16	84721175	84736891
chr16	84782637	84808625
chr16	84892962	84912049
chr16	84947504	84951792
chr16	84998997	85017079
chr16	85030633	85053995
chr16	85255935	85263685
chr16	85691733	85694338
chr16	85755870	85773824
chr16	85775260	85794506
chr16	85820908	85831871
chr16	86243509	86250726
chr16	86750372	86758333
chr16	87092072	87100280
chr16	87116049	87118771
chr16	87193458	87204990
chr16	87258582	87269239
chr16	87450000	87451000
chr16	87454500	87459500
chr16	87661300	87661634
chr16	87693107	87693937
chr16	87779719	87787235
chr16	87800334	87805581
chr16	87807915	87813549
chr16	87889094	87905557
chr16	87929233	87962073
chr16	88490339	88505136
chr16	88626605	88627070
chr16	88666452	88667258
chr16	89093093	89106576
chr16	89205095	89205215
chr16	89218806	89224291
chr16	89240544	89258767
chr16	89528395	89531376
chr16	89592187	89606946
chr16	89626457	89628029
chr16	89649641	89676526
chr16	89750286	89756435
chr16	89821392	89833206
chr16	89941397	89955414
chr16	90080226	90081828
chr16	90126741	90136714
chr16	90168032	90170946
