# Supplementary material for: ECCsplorer: a pipeline to detect extrachromosomal circular DNA (eccDNA) from next-generation sequencing data
Source: BMC Bioinformatics. 2022 Jan 14;23:40. doi: 10.1186/s12859-021-04545-2 (PMC8760651; doi:10.1186/s12859-021-04545-2)
Supplement: Supplementary file 4 — Additional file 4. Data: Data underlying the plots in Figures 1–3. Results from comparison of tools using H. sapiens data can be found in Supp. Info. 4: Supplementary Data (Data_Fig_3b_comparison… 2 files). [file 12859_2021_4545_MOESM4_ESM.zip › Data_Fig_2e.csv]

cluster	supercluster	BVcircSeq [reads]	BVcontrol [reads]
1	2	4339	6741
2	3	6442	3872
3	1	5570	23
4	2	2142	3228
5	1	3503	7
6	1	3271	21
7	6	1519	1420
8	5	1189	1669
9	4	841	1931
10	1	2661	30
11	1	2616	17
12	5	1210	1180
13	1	2336	7
14	5	955	1277
15	1	2137	3
16	1	2087	12
17	1	1951	7
18	1	1942	12
19	4	655	1155
20	11	835	968
21	1	1757	6
22	3	728	982
23	4	524	1096
24	12	708	878
25	4	266	1317
26	7	362	1039
27	9	433	878
28	15	0	1245
29	5	440	669
30	7	266	822
31	8	484	542
32	4	223	668
33	13	291	583
34	10	298	569
35	8	430	433
36	10	299	547
37	21	330	505
38	1	805	11
39	4	203	613
40	23	297	328
41	9	174	404
42	13	147	419
43	6	270	271
44	26	289	230
45	27	233	280
46	17	156	352
47	20	168	304
48	7	144	326
49	22	224	242
50	16	181	278
51	29	129	318
52	25	114	317
53	4	171	233
54	5	165	230
55	14	156	236
56	19	135	254
57	24	145	239
58	31	171	209
59	20	138	234
60	18	165	202
61	17	114	235
62	19	130	212
63	14	119	215
64	33	145	186
65	30	137	189
66	35	143	171
67	7	126	177
68	3	214	81
69	37	102	180
70	14	98	167
71	34	111	151
72	38	128	133
73	39	89	172
74	40	93	151
75	43	114	120
76	44	91	143
77	28	95	127
78	47	118	104
79	19	82	133
80	17	64	150
81	49	79	126
82	8	102	99
83	50	100	99
84	42	63	129
85	52	74	114
86	53	61	126
87	18	95	90
88	54	69	115
89	32	58	126
90	55	94	89
91	16	50	129
92	10	48	130
93	56	69	106
94	22	67	105
95	16	80	87
96	28	45	112
97	57	79	77
98	36	28	128
99	18	93	62
100	58	91	63
101	46	66	88
102	59	79	73
103	14	54	98
104	61	63	87
105	62	47	103
106	14	54	96
107	63	71	78
108	48	71	78
109	65	47	101
110	66	68	80
111	24	46	102
112	67	54	90
113	6	53	87
114	68	59	79
115	69	60	75
116	71	59	73
117	72	63	69
118	73	49	82
119	74	54	77
120	36	23	108
121	18	74	55
122	76	45	81
123	78	34	92
124	82	34	82
125	84	42	73
126	85	41	74
127	86	57	57
128	16	40	70
129	88	47	61
130	89	47	59
131	18	52	54
132	75	30	75
133	90	34	69
134	64	46	57
135	25	32	69
136	91	42	59
137	51	25	75
138	45	50	49
139	92	37	60
140	70	44	50
141	93	39	54
142	94	49	44
143	60	42	50
144	51	34	58
145	80	26	63
146	9	29	59
147	97	36	47
148	32	34	49
149	16	24	58
150	98	29	51
151	99	26	53
152	100	34	43
153	101	28	48
154	45	39	36
155	102	39	36
156	103	24	51
157	10	23	50
158	81	34	38
159	18	38	34
160	104	45	26
161	28	19	51
162	46	28	42
163	105	33	37
164	106	25	45
165	30	31	39
166	107	35	34
167	108	36	33
168	77	25	44
169	83	26	43
170	32	19	49
171	109	33	34
172	41	23	44
173	110	36	31
174	34	29	36
175	111	16	49
176	112	31	33
177	79	38	25
178	41	28	35
179	113	14	48
180	79	32	29
181	114	20	41
182	115	36	25
183	87	20	41
184	116	30	30
185	60	32	28
186	117	26	34
187	118	27	32
188	119	20	39
189	48	21	37
190	14	22	35
191	19	26	31
192	120	20	37
193	96	15	42
194	121	27	30
195	77	17	40
196	41	13	43
197	122	20	36
198	123	26	30
199	124	21	35
200	41	26	29
201	125	26	29
202	126	22	32
203	127	24	29
204	45	20	33
205	128	15	38
206	129	20	33
207	130	20	33
208	131	11	42
209	132	26	26
210	133	20	32
211	95	15	37
212	134	16	36
213	20	23	28
214	135	17	34
215	87	19	32
216	136	17	33
217	137	32	18
218	16	13	37
219	138	26	24
220	139	24	26
221	140	23	26
222	141	24	24
223	142	26	22
224	143	21	27
225	83	16	31
226	6	21	25
227	144	21	25
228	145	19	27
229	146	22	24
230	147	22	24
231	148	23	22
232	64	25	20
233	149	18	27
234	81	22	22
235	150	23	21
236	151	26	18
237	152	12	32
238	24	21	22
239	153	21	22
240	154	12	31
241	42	8	35
242	155	17	25
243	156	20	22
244	25	12	30
245	22	14	28
246	157	21	20
247	158	16	25
248	159	17	24
249	160	14	27
250	161	20	20
251	162	17	23
252	70	22	17
253	163	18	21
254	164	12	27
255	165	14	24
256	166	17	21
257	167	11	27
258	168	11	27
259	169	15	23
260	16	12	26
261	170	18	20
262	171	15	23
263	172	19	19
264	173	16	22
265	16	10	28
266	174	20	17
267	175	14	23
268	176	15	22
269	177	19	18
270	178	14	23
271	179	17	20
272	180	22	14
273	181	22	14
274	182	14	22
275	95	11	25
276	183	16	20
277	184	15	21
278	185	14	22
279	186	17	18
280	187	16	19
281	188	23	12
282	189	15	20
283	190	11	24
284	191	18	16
285	192	16	18
286	193	18	16
287	194	16	18
288	195	14	20
289	196	21	13
290	197	16	18
291	198	15	18
292	199	12	21
293	200	11	22
294	201	13	20
295	202	12	20
296	203	13	19
297	204	13	19
298	205	12	20
299	206	14	18
300	207	13	19
301	208	13	19
302	209	13	19
303	210	20	12
304	211	17	15
305	212	12	20
306	32	16	15
307	4	14	17
308	213	12	19
309	214	12	19
310	215	13	18
311	216	14	17
312	217	15	16
313	218	4	27
314	219	13	18
315	220	14	17
316	221	11	19
317	222	21	9
318	3	11	19
319	223	13	17
320	224	9	20
321	225	15	14
322	226	14	15
323	227	14	15
324	80	7	22
325	228	15	14
326	229	13	16
327	96	7	22
328	230	9	19
329	231	11	17
330	232	14	14
331	233	15	13
332	234	15	13
333	235	11	17
334	236	8	20
335	237	10	18
336	238	8	20
337	239	10	17
338	240	11	16
339	241	8	19
340	242	7	20
341	243	19	8
342	244	14	13
343	245	9	18
344	246	15	12
345	247	9	18
346	248	13	14
347	249	12	15
348	250	9	18
349	251	13	13
350	252	13	13
351	253	18	8
352	254	12	14
353	255	9	17
354	256	11	15
355	257	10	16
356	258	8	18
357	259	6	20
358	260	9	17
359	261	18	8
360	262	11	15
361	263	15	10
362	264	16	9
363	265	12	13
364	266	6	19
365	267	8	17
366	268	5	20
367	269	11	14
368	270	10	15
369	271	6	19
370	272	11	14
371	273	11	14
372	274	13	11
373	275	12	12
374	276	16	8
375	277	12	12
376	278	11	13
377	279	9	15
378	280	15	9
379	281	10	14
380	282	9	15
381	283	7	16
382	284	14	9
383	285	15	8
384	286	10	13
385	287	11	12
386	288	9	14
387	289	7	16
388	290	6	17
389	291	17	6
390	292	11	12
391	293	8	15
392	294	7	16
393	295	9	14
394	296	6	17
395	297	7	16
396	298	16	7
397	299	7	16
398	300	9	14
399	301	10	13
400	302	10	13
401	303	7	16
402	304	9	14
403	305	5	18
404	306	13	10
405	307	11	12
406	308	13	9
407	309	9	13
408	75	12	10
409	310	7	15
410	311	7	15
411	312	12	10
412	313	15	7
413	314	9	13
414	315	14	8
415	316	10	12
416	317	5	17
417	318	14	8
418	319	4	18
419	320	10	12
420	321	6	16
421	322	6	16
422	323	8	14
423	324	6	16
424	325	8	14
425	326	11	11
426	327	11	10
427	328	9	12
428	329	10	11
429	330	8	13
430	331	10	11
431	332	10	11
432	333	11	10
433	334	14	7
434	335	10	11
435	336	13	8
436	337	12	9
437	338	8	13
438	339	6	15
439	340	8	13
440	341	5	16
441	342	11	10
442	343	9	12
443	344	7	14
444	345	7	14
445	346	6	15
446	347	8	13
447	348	9	12
448	349	5	16
449	350	7	14
450	351	9	11
451	352	4	16
452	353	11	9
453	354	11	9
454	355	14	6
455	356	11	9
456	357	10	10
457	358	6	14
458	359	6	14
459	360	8	12
460	361	9	11
461	362	9	11
462	363	10	10
463	364	4	16
464	365	13	7
465	366	2	18
466	367	7	13
467	368	8	12
468	369	6	14
469	370	4	16
470	371	6	14
471	372	8	12
472	373	9	11
473	374	9	11
474	375	6	14
475	376	9	10
476	377	11	8
477	378	7	12
478	379	8	11
479	380	9	10
480	381	5	14
481	382	9	10
482	383	9	10
483	384	9	10
484	385	9	10
485	386	5	14
486	387	5	14
487	388	9	10
488	389	6	13
489	390	6	13
490	391	11	8
491	392	5	14
492	393	8	11
493	394	9	10
494	395	7	12
495	396	14	5
496	397	9	10
497	398	3	16
498	399	6	12
499	400	10	8
500	401	14	4
501	402	8	10
502	403	10	8
503	404	7	11
504	405	7	11
505	406	14	4
506	407	9	9
507	408	7	11
508	409	5	13
509	410	11	7
510	411	11	7
511	412	7	11
512	413	7	11
513	414	7	11
514	415	12	6
515	416	11	7
516	417	8	10
517	418	5	13
518	419	11	7
519	420	6	12
520	421	7	11
521	422	7	11
522	423	4	14
523	424	10	8
524	425	6	12
525	426	10	8
526	427	7	11
527	428	9	9
528	429	9	9
529	430	4	14
530	431	8	10
531	432	9	9
532	433	10	7
533	434	8	9
534	435	5	12
535	436	6	11
536	437	6	11
537	438	8	9
538	439	9	8
539	440	9	8
540	441	8	9
541	442	6	11
542	443	5	12
543	444	4	13
544	445	3	14
545	446	7	10
546	447	6	11
547	448	8	9
548	449	5	12
549	450	5	12
550	451	12	4
551	452	7	9
552	453	8	8
553	454	7	9
554	455	7	9
555	456	6	10
556	457	8	8
557	458	6	10
558	459	10	6
559	460	9	7
560	461	5	11
561	462	6	10
562	463	8	8
563	464	7	9
564	465	7	9
565	466	6	10
566	467	4	12
567	468	4	12
568	469	6	10
569	470	2	14
570	471	9	7
571	472	7	9
572	473	8	8
573	474	8	8
574	475	5	11
575	476	8	8
576	477	7	9
577	478	8	8
578	479	9	7
579	480	6	10
580	481	7	9
581	482	6	10
582	483	11	4
583	484	11	4
584	485	7	8
585	486	8	7
586	487	7	8
587	488	9	6
588	489	6	9
589	490	5	10
590	491	11	4
591	492	7	8
592	493	7	8
593	494	9	6
594	495	8	7
595	496	5	10
596	497	8	7
597	498	9	6
598	499	6	9
599	500	5	10
600	501	6	9
601	502	7	8
602	503	9	6
603	504	8	7
604	505	7	8
605	506	2	13
606	507	5	10
607	508	3	12
608	509	7	8
609	510	4	11
610	511	3	12
611	512	10	5
612	513	4	11
613	514	7	8
614	515	4	11
615	516	5	10
616	517	5	10
617	518	2	13
618	519	4	11
619	520	1	14
620	521	5	10
621	522	2	13
622	523	5	10
623	524	7	8
624	525	8	7
625	526	8	7
626	527	10	5
627	528	7	8
628	529	11	4
629	530	9	6
630	531	12	2
631	532	6	8
632	533	9	5
633	534	5	9
634	535	10	4
635	536	10	4
636	537	8	6
637	538	5	9
638	539	5	9
639	540	9	5
640	541	8	6
641	542	6	8
642	543	5	9
643	544	3	11
644	545	7	7
645	546	9	5
646	547	8	6
647	548	5	9
648	549	8	6
649	550	4	10
650	551	4	10
651	552	4	10
652	553	4	10
653	554	7	7
654	555	4	10
655	556	6	8
656	557	3	11
657	558	5	9
658	559	5	9
659	560	5	9
660	561	3	11
661	562	2	12
662	563	4	10
663	564	9	5
664	565	6	8
665	566	4	10
666	567	3	11
667	568	8	6
668	569	9	5
669	570	8	6
670	571	6	8
671	572	7	7
672	573	8	6
673	574	6	8
674	575	3	11
675	576	7	7
676	577	11	3
677	578	8	5
678	579	10	3
679	580	6	7
680	581	8	5
681	582	5	8
682	583	11	2
683	584	6	7
684	585	8	5
685	586	8	5
686	587	6	7
687	588	6	7
688	589	8	5
689	590	6	7
690	591	5	8
691	592	6	7
692	593	5	8
693	594	5	8
694	595	6	7
695	596	4	9
696	597	5	8
697	598	6	7
698	599	3	10
699	600	5	8
700	601	4	9
701	602	5	8
702	603	4	9
703	604	5	8
704	605	2	11
705	606	10	3
706	607	4	9
707	608	6	7
708	609	4	9
709	610	7	6
710	611	3	10
711	612	4	9
712	613	8	5
713	614	7	6
714	615	6	7
715	616	8	5
716	617	7	6
717	618	6	7
718	619	8	5
719	620	6	7
720	621	10	3
721	622	3	10
722	623	7	6
723	624	9	4
724	625	1	12
725	626	6	7
726	627	7	6
727	628	2	11
728	629	10	2
729	630	8	4
730	631	8	4
731	632	6	6
732	633	5	7
733	634	8	4
734	635	5	7
735	636	6	6
736	637	3	9
737	638	4	8
738	639	12	0
739	640	9	3
740	641	9	3
741	642	6	6
742	643	6	6
743	644	4	8
744	645	5	7
745	646	9	3
746	647	6	6
747	648	7	5
748	649	5	7
749	650	5	7
750	651	3	9
751	652	4	8
752	653	8	4
753	654	6	6
754	655	4	8
755	656	4	8
756	657	4	8
757	658	2	10
758	659	8	4
759	660	3	9
760	661	5	7
761	662	3	9
762	663	7	5
763	664	5	7
764	665	4	8
765	666	4	8
766	667	8	4
767	668	1	11
768	669	3	9
769	670	5	7
770	671	3	9
771	672	4	8
772	673	5	7
773	674	2	10
774	675	6	6
775	676	4	8
776	677	3	9
777	678	4	8
778	679	3	9
779	680	1	11
780	681	6	6
781	682	5	7
782	683	5	7
783	684	5	7
784	685	4	8
785	686	6	6
786	687	9	3
787	688	6	6
788	689	6	6
789	690	6	6
790	691	7	5
791	692	6	6
792	693	6	6
793	694	7	5
794	695	4	8
795	696	4	8
796	697	6	6
797	698	6	6
798	699	4	8
799	700	3	9
800	701	8	4
801	702	2	10
802	703	5	7
803	704	9	2
804	705	9	2
805	706	7	4
806	707	5	6
807	708	7	4
808	709	5	6
809	710	5	6
810	711	5	6
811	712	7	4
812	713	10	1
813	714	4	7
814	715	6	5
815	716	6	5
816	717	8	3
817	718	4	7
818	719	5	6
819	720	5	6
820	721	6	5
821	722	4	7
822	723	5	6
823	724	4	7
824	725	4	7
825	726	5	6
826	727	7	4
827	728	4	7
828	729	6	5
829	730	8	3
830	731	4	7
831	732	2	9
832	733	3	8
833	734	3	8
834	735	3	8
835	736	5	6
836	737	2	9
837	738	5	6
838	739	3	8
839	740	5	6
840	741	9	2
841	742	3	8
842	743	4	7
843	744	8	3
844	745	2	9
845	746	4	7
846	747	2	9
847	748	6	5
848	749	6	5
849	750	2	9
850	751	3	8
851	752	1	10
852	753	3	8
853	754	4	7
854	755	6	5
855	756	5	6
856	757	2	9
857	758	3	8
858	759	5	6
859	760	4	7
860	761	4	7
861	762	4	7
862	763	3	8
863	764	6	5
864	765	5	6
865	766	6	5
866	767	4	7
867	768	6	5
868	769	5	6
869	770	7	4
870	771	10	1
871	772	5	6
872	773	6	5
873	774	7	4
874	775	6	5
875	776	5	6
876	777	4	7
877	778	5	6
878	779	2	9
879	780	1	10
880	781	5	6
881	782	5	6
882	783	2	9
883	784	4	7
884	785	4	7
885	786	4	7
886	787	4	7
887	788	3	8
888	789	6	4
889	790	8	2
890	791	8	2
891	792	4	6
892	793	7	3
893	794	6	4
894	795	6	4
895	796	5	5
896	797	3	7
897	798	5	5
898	799	5	5
899	800	4	6
900	801	7	3
901	802	4	6
902	803	6	4
903	804	7	3
904	805	6	4
905	806	8	2
906	807	5	5
907	808	5	5
908	809	6	4
909	810	7	3
910	811	5	5
911	812	6	4
912	813	6	4
913	814	4	6
914	815	5	5
915	816	7	3
916	817	6	4
917	818	4	6
918	819	7	3
919	820	5	5
920	821	3	7
921	822	5	5
922	823	4	6
923	824	3	7
924	825	5	5
925	826	4	6
926	827	3	7
927	828	3	7
928	829	4	6
929	830	2	8
930	831	0	10
931	832	3	7
932	833	4	6
933	834	4	6
934	835	2	8
935	836	3	7
936	837	2	8
937	838	6	4
938	839	6	4
939	840	1	9
940	841	5	5
941	842	3	7
942	843	4	6
943	844	5	5
944	845	4	6
945	846	4	6
946	847	5	5
947	848	1	9
948	849	1	9
949	850	4	6
950	851	3	7
951	852	3	7
952	853	5	5
953	854	1	9
954	855	4	6
955	856	3	7
956	857	4	6
957	858	3	7
958	859	4	6
959	860	4	6
960	861	2	8
961	862	2	8
962	863	4	6
963	864	4	6
964	865	4	6
965	866	4	6
966	867	2	8
967	868	1	9
968	869	4	6
969	870	6	4
970	871	3	7
971	872	3	7
972	873	7	3
973	874	5	5
974	875	7	3
975	876	6	4
976	877	7	3
977	878	8	2
978	879	6	4
979	880	6	4
980	881	4	6
981	882	6	4
982	883	7	3
983	884	3	7
984	885	2	8
985	886	3	7
986	887	3	7
987	888	3	7
988	889	3	7
989	890	5	5
990	891	0	10
991	892	3	7
992	893	1	9
993	894	3	7
994	895	4	6
995	896	4	6
996	897	3	7
997	898	2	8
998	899	6	4
999	900	4	6
1000	901	5	5
1001	902	7	3
1002	903	3	7
1003	904	6	4
1004	905	2	8
1005	906	2	8
1006	907	2	8
1007	908	2	8
1008	909	3	7
1009	910	6	4
1010	911	3	7
1011	912	4	6
1012	913	2	8
1013	914	4	6
1014	915	5	4
1015	916	4	5
1016	917	7	2
1017	918	7	2
1018	919	5	4
1019	920	4	5
1020	921	7	2
1021	922	5	4
1022	923	3	6
1023	924	6	3
1024	925	9	0
1025	926	4	5
1026	927	3	6
1027	928	6	3
1028	929	5	4
1029	930	3	6
1030	931	7	2
1031	932	4	5
1032	933	3	6
1033	934	3	6
1034	935	5	4
1035	936	4	5
1036	937	5	4
1037	938	4	5
1038	939	7	2
1039	940	5	4
1040	941	3	6
1041	942	5	4
1042	943	4	5
1043	944	4	5
1044	945	6	3
1045	946	4	5
1046	947	4	5
1047	948	6	3
1048	949	5	4
1049	950	8	1
1050	951	4	5
1051	952	8	1
1052	953	5	4
1053	954	6	3
1054	955	6	3
1055	956	5	4
1056	957	6	3
1057	958	8	1
1058	959	5	4
1059	960	4	5
1060	961	3	6
1061	962	2	7
1062	963	4	5
1063	964	3	6
1064	965	2	7
1065	966	3	6
1066	967	4	5
1067	968	3	6
1068	969	2	7
1069	970	3	6
1070	971	3	6
1071	972	3	6
1072	973	1	8
1073	974	5	4
1074	975	1	8
1075	976	2	7
1076	977	3	6
1077	978	4	5
1078	979	3	6
1079	980	3	6
1080	981	4	5
1081	982	3	6
1082	983	6	3
1083	984	3	6
1084	985	1	8
1085	986	3	6
1086	987	2	7
1087	988	3	6
1088	989	3	6
1089	990	2	7
1090	991	6	3
1091	992	6	3
1092	993	4	5
1093	994	2	7
1094	995	1	8
1095	996	0	9
1096	997	4	5
1097	998	4	5
1098	999	4	5
1099	1000	4	5
1100	1001	3	6
1101	1002	4	5
1102	1003	2	7
1103	1004	3	6
1104	1005	4	5
1105	1006	4	5
1106	1007	3	6
1107	1008	3	6
1108	1009	5	4
1109	1010	6	3
1110	1011	3	6
1111	1012	4	5
1112	1013	6	3
1113	1014	5	4
1114	1015	7	2
1115	1016	3	6
1116	1017	8	1
1117	1018	3	6
1118	1019	2	7
1119	1020	2	7
1120	1021	2	7
1121	1022	1	8
1122	1023	4	5
1123	1024	7	2
1124	1025	0	9
1125	1026	4	5
1126	1027	0	9
1127	1028	4	5
1128	1029	2	7
1129	1030	6	3
1130	1031	3	6
1131	1032	2	7
1132	1033	4	5
1133	1034	1	8
1134	1035	1	8
1135	1036	2	7
1136	1037	3	6
1137	1038	5	4
1138	1039	8	1
1139	1040	4	5
1140	1041	1	8
1141	1042	2	7
1142	1043	1	8
1143	1044	3	6
1144	1045	4	5
1145	1046	3	6
1146	1047	8	1
1147	1048	6	3
1148	1049	4	4
1149	1050	4	4
1150	1051	4	4
1151	1052	5	3
1152	1053	4	4
1153	1054	7	1
1154	1055	7	1
1155	1056	5	3
1156	1057	6	2
1157	1058	6	2
1158	1059	5	3
1159	1060	5	3
1160	1061	6	2
1161	1062	5	3
1162	1063	3	5
1163	1064	6	2
1164	1065	3	5
1165	1066	6	2
1166	1067	6	2
1167	1068	4	4
1168	1069	6	2
1169	1070	7	1
1170	1071	6	2
1171	1072	4	4
1172	1073	2	6
1173	1074	3	5
1174	1075	4	4
1175	1076	5	3
1176	1077	7	1
1177	1078	4	4
1178	1079	5	3
1179	1080	3	5
1180	1081	4	4
1181	1082	6	2
1182	1083	2	6
1183	1084	3	5
1184	1085	3	5
1185	1086	6	2
1186	1087	2	6
1187	1088	4	4
1188	1089	4	4
1189	1090	4	4
1190	1091	3	5
1191	1092	2	6
1192	1093	2	6
1193	1094	4	4
1194	1095	3	5
1195	1096	4	4
1196	1097	1	7
1197	1098	1	7
1198	1099	4	4
1199	1100	3	5
1200	1101	5	3
1201	1102	2	6
1202	1103	2	6
1203	1104	3	5
1204	1105	4	4
1205	1106	4	4
1206	1107	0	8
1207	1108	4	4
1208	1109	5	3
1209	1110	2	6
1210	1111	3	5
1211	1112	2	6
1212	1113	6	2
1213	1114	2	6
1214	1115	2	6
1215	1116	3	5
1216	1117	3	5
1217	1118	4	4
1218	1119	1	7
1219	1120	3	5
1220	1121	6	2
1221	1122	3	5
1222	1123	5	3
1223	1124	3	5
1224	1125	0	8
1225	1126	1	7
1226	1127	2	6
1227	1128	4	4
1228	1129	3	5
1229	1130	5	3
1230	1131	4	4
1231	1132	4	4
1232	1133	3	5
1233	1134	4	4
1234	1135	2	6
1235	1136	5	3
1236	1137	2	6
1237	1138	4	4
1238	1139	1	7
1239	1140	2	6
1240	1141	3	5
1241	1142	5	3
1242	1143	1	7
1243	1144	3	5
1244	1145	6	2
1245	1146	2	6
1246	1147	6	2
1247	1148	3	5
1248	1149	4	4
1249	1150	6	2
1250	1151	5	3
1251	1152	3	5
1252	1153	4	4
1253	1154	5	3
1254	1155	3	5
1255	1156	4	4
1256	1157	7	1
1257	1158	3	5
1258	1159	2	6
1259	1160	5	3
1260	1161	4	4
1261	1162	2	6
1262	1163	2	6
1263	1164	4	4
1264	1165	4	4
1265	1166	3	5
1266	1167	5	3
1267	1168	3	5
1268	1169	4	4
1269	1170	7	1
1270	1171	4	4
1271	1172	1	7
1272	1173	2	6
1273	1174	3	5
1274	1175	2	6
1275	1176	2	6
1276	1177	2	6
1277	1178	5	3
1278	1179	1	7
1279	1180	2	6
1280	1181	2	6
1281	1182	5	3
1282	1183	4	4
1283	1184	3	5
1284	1185	4	4
1285	1186	5	3
1286	1187	7	1
1287	1188	3	5
1288	1189	5	3
1289	1190	5	3
1290	1191	3	5
1291	1192	4	4
1292	1193	3	5
1293	1194	3	5
1294	1195	4	4
1295	1196	2	6
1296	1197	3	5
1297	1198	2	6
1298	1199	4	4
1299	1200	5	3
1300	1201	2	6
1301	1202	4	4
1302	1203	3	5
1303	1204	1	7
1304	1205	3	5
1305	1206	4	4
1306	1207	0	8
1307	1208	3	5
1308	1209	1	7
1309	1210	4	4
1310	1211	4	4
1311	1212	2	6
1312	1213	4	4
1313	1214	1	7
1314	1215	3	5
1315	1216	4	3
1316	1217	5	2
1317	1218	4	3
1318	1219	4	3
1319	1220	4	3
1320	1221	6	1
1321	1222	7	0
1322	1223	3	4
1323	1224	4	3
1324	1225	3	4
1325	1226	3	4
1326	1227	6	1
1327	1228	6	1
1328	1229	6	1
1329	1230	3	4
1330	1231	7	0
1331	1232	5	2
1332	1233	2	5
1333	1234	6	1
1334	1235	6	1
1335	1236	7	0
1336	1237	4	3
1337	1238	6	1
1338	1239	4	3
1339	1240	5	2
1340	1241	7	0
1341	1242	5	2
1342	1243	6	1
1343	1244	2	5
1344	1245	5	2
1345	1246	3	4
1346	1247	5	2
1347	1248	6	1
1348	1249	7	0
1349	1250	6	1
1350	1251	3	4
1351	1252	3	4
1352	1253	6	1
1353	1254	4	3
1354	1255	5	2
1355	1256	3	4
1356	1257	4	3
1357	1258	6	1
1358	1259	6	1
1359	1260	3	4
1360	1261	4	3
1361	1262	5	2
1362	1263	4	3
1363	1264	4	3
1364	1265	6	1
1365	1266	5	2
1366	1267	6	1
1367	1268	2	5
1368	1269	4	3
1369	1270	3	4
1370	1271	3	4
1371	1272	4	3
1372	1273	3	4
1373	1274	2	5
1374	1275	3	4
1375	1276	4	3
1376	1277	2	5
1377	1278	3	4
1378	1279	2	5
1379	1280	3	4
1380	1281	3	4
1381	1282	3	4
1382	1283	2	5
1383	1284	2	5
1384	1285	4	3
1385	1286	3	4
1386	1287	3	4
1387	1288	2	5
1388	1289	5	2
1389	1290	4	3
1390	1291	3	4
1391	1292	2	5
1392	1293	3	4
1393	1294	3	4
1394	1295	4	3
1395	1296	2	5
1396	1297	2	5
1397	1298	2	5
1398	1299	4	3
1399	1300	1	6
1400	1301	4	3
1401	1302	1	6
1402	1303	3	4
1403	1304	3	4
1404	1305	3	4
1405	1306	2	5
1406	1307	2	5
1407	1308	2	5
1408	1309	3	4
1409	1310	0	7
1410	1311	2	5
1411	1312	4	3
1412	1313	2	5
1413	1314	1	6
1414	1315	2	5
1415	1316	3	4
1416	1317	3	4
1417	1318	3	4
1418	1319	2	5
1419	1320	2	5
1420	1321	2	5
1421	1322	5	2
1422	1323	2	5
1423	1324	1	6
1424	1325	3	4
1425	1326	1	6
1426	1327	3	4
1427	1328	3	4
1428	1329	2	5
1429	1330	3	4
1430	1331	4	3
1431	1332	1	6
1432	1333	3	4
1433	1334	1	6
1434	1335	5	2
1435	1336	3	4
1436	1337	1	6
1437	1338	1	6
1438	1339	4	3
1439	1340	2	5
1440	1341	1	6
1441	1342	3	4
1442	1343	4	3
1443	1344	2	5
1444	1345	2	5
1445	1346	1	6
1446	1347	1	6
1447	1348	3	4
1448	1349	1	6
1449	1350	3	4
1450	1351	4	3
1451	1352	3	4
1452	1353	2	5
1453	1354	1	6
1454	1355	4	3
1455	1356	4	3
1456	1357	1	6
1457	1358	2	5
1458	1359	2	5
1459	1360	2	5
1460	1361	6	1
1461	1362	1	6
1462	1363	3	4
1463	1364	3	4
1464	1365	2	5
1465	1366	0	7
1466	1367	3	4
1467	1368	1	6
1468	1369	3	4
1469	1370	5	2
1470	1371	3	4
1471	1372	4	3
1472	1373	2	5
1473	1374	7	0
1474	1375	5	2
1475	1376	7	0
1476	1377	6	1
1477	1378	7	0
1478	1379	5	2
1479	1380	3	4
1480	1381	3	4
1481	1382	3	4
1482	1383	5	2
1483	1384	5	2
1484	1385	6	1
1485	1386	3	4
1486	1387	2	5
1487	1388	6	1
1488	1389	3	4
1489	1390	4	3
1490	1391	3	4
1491	1392	4	3
1492	1393	5	2
1493	1394	3	4
1494	1395	4	3
1495	1396	3	4
1496	1397	1	6
1497	1398	2	5
1498	1399	3	4
1499	1400	4	3
1500	1401	1	6
1501	1402	3	4
1502	1403	5	2
1503	1404	4	3
1504	1405	4	3
1505	1406	4	3
1506	1407	4	3
1507	1408	2	5
1508	1409	3	4
1509	1410	2	5
1510	1411	3	4
1511	1412	1	6
1512	1413	3	4
1513	1414	5	2
1514	1415	0	7
1515	1416	2	5
1516	1417	3	4
1517	1418	4	3
1518	1419	3	4
1519	1420	2	5
1520	1421	0	7
1521	1422	3	4
1522	1423	0	7
1523	1424	2	5
1524	1425	1	6
1525	1426	1	6
1526	1427	1	6
1527	1428	1	6
1528	1429	1	6
1529	1430	3	4
1530	1431	2	5
1531	1432	4	3
1532	1433	1	6
1533	1434	1	6
1534	1435	5	2
1535	1436	5	2
1536	1437	4	3
1537	1438	4	3
1538	1439	5	2
1539	1440	5	2
1540	1441	5	2
1541	1442	4	3
1542	1443	3	4
1543	1444	3	4
1544	1445	3	4
1545	1446	7	0
1546	1447	4	3
1547	1448	7	0
1548	1449	5	2
1549	1450	3	4
1550	1451	3	4
1551	1452	3	4
1552	1453	7	0
1553	1454	5	2
1554	1455	2	5
1555	1456	3	4
1556	1457	3	4
1557	1458	1	6
1558	1459	2	5
1559	1460	4	3
1560	1461	2	5
1561	1462	3	4
1562	1463	0	7
1563	1464	2	5
1564	1465	5	2
1565	1466	1	6
1566	1467	2	5
1567	1468	1	6
1568	1469	2	5
1569	1470	2	5
1570	1471	1	6
1571	1472	2	5
1572	1473	0	7
1573	1474	2	5
1574	1475	4	3
1575	1476	3	4
1576	1477	5	2
1577	1478	3	4
1578	1479	4	3
1579	1480	2	5
1580	1481	2	5
1581	1482	2	5
1582	1483	2	5
1583	1484	3	4
1584	1485	3	4
1585	1486	1	6
1586	1487	3	4
1587	1488	6	1
1588	1489	4	3
1589	1490	5	1
1590	1491	6	0
1591	1492	5	1
1592	1493	5	1
1593	1494	3	3
1594	1495	4	2
1595	1496	5	1
1596	1497	5	1
1597	1498	2	4
1598	1499	4	2
1599	1500	3	3
1600	1501	2	4
1601	1502	5	1
1602	1503	3	3
1603	1504	6	0
1604	1505	2	4
1605	1506	2	4
1606	1507	4	2
1607	1508	4	2
1608	1509	5	1
1609	1510	3	3
1610	1511	4	2
1611	1512	5	1
1612	1513	3	3
1613	1514	4	2
1614	1515	5	1
1615	1516	3	3
1616	1517	3	3
1617	1518	3	3
1618	1519	3	3
1619	1520	3	3
1620	1521	4	2
1621	1522	4	2
1622	1523	2	4
1623	1524	4	2
1624	1525	4	2
1625	1526	5	1
1626	1527	5	1
1627	1528	2	4
1628	1529	4	2
1629	1530	5	1
1630	1531	4	2
1631	1532	5	1
1632	1533	5	1
1633	1534	4	2
1634	1535	4	2
1635	1536	4	2
1636	1537	2	4
1637	1538	2	4
1638	1539	4	2
1639	1540	5	1
1640	1541	3	3
1641	1542	4	2
1642	1543	3	3
1643	1544	6	0
1644	1545	5	1
1645	1546	3	3
1646	1547	3	3
1647	1548	4	2
1648	1549	6	0
1649	1550	5	1
1650	1551	3	3
1651	1552	5	1
1652	1553	3	3
1653	1554	4	2
1654	1555	4	2
1655	1556	3	3
1656	1557	4	2
1657	1558	4	2
1658	1559	2	4
1659	1560	4	2
1660	1561	5	1
1661	1562	2	4
1662	1563	2	4
1663	1564	1	5
1664	1565	3	3
1665	1566	3	3
1666	1567	2	4
1667	1568	3	3
1668	1569	2	4
1669	1570	3	3
1670	1571	1	5
1671	1572	1	5
1672	1573	3	3
1673	1574	4	2
1674	1575	2	4
1675	1576	1	5
1676	1577	3	3
1677	1578	0	6
1678	1579	1	5
1679	1580	2	4
1680	1581	4	2
1681	1582	2	4
1682	1583	5	1
1683	1584	4	2
1684	1585	3	3
1685	1586	2	4
1686	1587	1	5
1687	1588	2	4
1688	1589	2	4
1689	1590	3	3
1690	1591	3	3
1691	1592	1	5
1692	1593	3	3
1693	1594	1	5
1694	1595	1	5
1695	1596	2	4
1696	1597	5	1
1697	1598	4	2
1698	1599	1	5
1699	1600	3	3
1700	1601	2	4
1701	1602	1	5
1702	1603	3	3
1703	1604	1	5
1704	1605	1	5
1705	1606	3	3
1706	1607	3	3
1707	1608	4	2
1708	1609	2	4
1709	1610	1	5
1710	1611	3	3
1711	1612	2	4
1712	1613	4	2
1713	1614	2	4
1714	1615	3	3
1715	1616	5	1
1716	1617	4	2
1717	1618	1	5
1718	1619	1	5
1719	1620	1	5
1720	1621	3	3
1721	1622	1	5
1722	1623	3	3
1723	1624	1	5
1724	1625	1	5
1725	1626	2	4
1726	1627	3	3
1727	1628	3	3
1728	1629	2	4
1729	1630	3	3
1730	1631	3	3
1731	1632	5	1
1732	1633	3	3
1733	1634	3	3
1734	1635	2	4
1735	1636	2	4
1736	1637	2	4
1737	1638	3	3
1738	1639	2	4
1739	1640	2	4
1740	1641	2	4
1741	1642	2	4
1742	1643	4	2
1743	1644	2	4
1744	1645	0	6
1745	1646	2	4
1746	1647	2	4
1747	1648	3	3
1748	1649	5	1
1749	1650	2	4
1750	1651	4	2
1751	1652	2	4
1752	1653	2	4
1753	1654	1	5
1754	1655	2	4
1755	1656	5	1
1756	1657	2	4
1757	1658	2	4
1758	1659	2	4
1759	1660	3	3
1760	1661	1	5
1761	1662	1	5
1762	1663	3	3
1763	1664	3	3
1764	1665	3	3
1765	1666	4	2
1766	1667	2	4
1767	1668	3	3
1768	1669	2	4
1769	1670	0	6
1770	1671	2	4
1771	1672	3	3
1772	1673	2	4
1773	1674	2	4
1774	1675	2	4
1775	1676	5	1
1776	1677	2	4
1777	1678	2	4
1778	1679	2	4
1779	1680	4	2
1780	1681	1	5
1781	1682	1	5
1782	1683	3	3
1783	1684	3	3
1784	1685	4	2
1785	1686	1	5
1786	1687	3	3
1787	1688	4	2
1788	1689	4	2
1789	1690	3	3
1790	1691	1	5
1791	1692	3	3
1792	1693	2	4
1793	1694	0	6
1794	1695	1	5
1795	1696	4	2
1796	1697	5	1
1797	1698	3	3
1798	1699	5	1
1799	1700	3	3
1800	1701	4	2
1801	1702	3	3
1802	1703	4	2
1803	1704	6	0
1804	1705	3	3
1805	1706	5	1
1806	1707	3	3
1807	1708	3	3
1808	1709	4	2
1809	1710	2	4
1810	1711	5	1
1811	1712	4	2
1812	1713	5	1
1813	1714	5	1
1814	1715	6	0
1815	1716	5	1
1816	1717	2	4
1817	1718	4	2
1818	1719	4	2
1819	1720	5	1
1820	1721	2	4
1821	1722	4	2
1822	1723	3	3
1823	1724	4	2
1824	1725	4	2
1825	1726	2	4
1826	1727	5	1
1827	1728	3	3
1828	1729	4	2
1829	1730	4	2
1830	1731	3	3
1831	1732	6	0
1832	1733	4	2
1833	1734	4	2
1834	1735	3	3
1835	1736	4	2
1836	1737	4	2
1837	1738	4	2
1838	1739	3	3
1839	1740	4	2
1840	1741	3	3
1841	1742	4	2
1842	1743	3	3
1843	1744	2	4
1844	1745	3	3
1845	1746	0	6
1846	1747	1	5
1847	1748	3	3
1848	1749	4	2
1849	1750	4	2
1850	1751	4	2
1851	1752	1	5
1852	1753	5	1
1853	1754	3	3
1854	1755	1	5
1855	1756	1	5
1856	1757	2	4
1857	1758	2	4
1858	1759	1	5
1859	1760	1	5
1860	1761	3	3
1861	1762	1	5
1862	1763	1	5
1863	1764	2	4
1864	1765	2	4
1865	1766	3	3
1866	1767	3	3
1867	1768	3	3
1868	1769	0	6
1869	1770	1	5
1870	1771	1	5
1871	1772	1	5
1872	1773	2	4
1873	1774	5	1
1874	1775	0	6
1875	1776	4	2
1876	1777	4	2
1877	1778	0	6
1878	1779	2	4
1879	1780	1	5
1880	1781	2	4
1881	1782	3	3
1882	1783	3	3
1883	1784	3	3
1884	1785	2	4
1885	1786	1	5
1886	1787	2	4
1887	1788	2	4
1888	1789	0	6
1889	1790	2	4
1890	1791	1	5
1891	1792	3	3
1892	1793	4	2
1893	1794	2	4
1894	1795	5	1
1895	1796	4	2
1896	1797	3	3
1897	1798	5	1
1898	1799	4	2
1899	1800	3	3
1900	1801	4	2
1901	1802	4	2
1902	1803	3	3
1903	1804	6	0
1904	1805	4	2
1905	1806	5	1
1906	1807	5	1
1907	1808	6	0
1908	1809	5	1
1909	1810	5	1
1910	1811	5	1
1911	1812	4	2
1912	1813	1	5
1913	1814	2	4
1914	1815	4	2
1915	1816	3	3
1916	1817	1	5
1917	1818	3	3
1918	1819	2	4
1919	1820	2	4
1920	1821	3	3
1921	1822	3	3
1922	1823	1	5
1923	1824	5	1
1924	1825	0	6
1925	1826	4	2
1926	1827	1	5
1927	1828	3	3
1928	1829	5	1
1929	1830	2	4
1930	1831	2	4
1931	1832	2	4
1932	1833	5	1
1933	1834	3	3
1934	1835	1	5
1935	1836	2	4
1936	1837	0	6
1937	1838	2	4
1938	1839	3	3
1939	1840	3	3
1940	1841	5	1
1941	1842	4	2
1942	1843	4	2
1943	1844	5	1
1944	1845	3	3
1945	1846	2	4
1946	1847	3	3
1947	1848	2	4
1948	1849	1	5
1949	1850	3	3
1950	1851	2	4
1951	1852	1	5
1952	1853	3	3
1953	1854	4	2
1954	1855	2	4
1955	1856	3	2
1956	1857	2	3
1957	1858	4	1
1958	1859	4	1
1959	1860	3	2
1960	1861	3	2
1961	1862	2	3
1962	1863	5	0
1963	1864	4	1
1964	1865	4	1
1965	1866	4	1
1966	1867	4	1
1967	1868	4	1
1968	1869	5	0
1969	1870	3	2
1970	1871	4	1
1971	1872	2	3
1972	1873	5	0
1973	1874	2	3
1974	1875	5	0
1975	1876	3	2
1976	1877	5	0
1977	1878	5	0
1978	1879	2	3
1979	1880	4	1
1980	1881	4	1
1981	1882	4	1
1982	1883	2	3
1983	1884	5	0
1984	1885	4	1
1985	1886	3	2
1986	1887	3	2
1987	1888	3	2
1988	1889	5	0
1989	1890	4	1
1990	1891	3	2
1991	1892	4	1
1992	1893	4	1
1993	1894	3	2
1994	1895	4	1
1995	1896	2	3
1996	1897	4	1
1997	1898	4	1
1998	1899	3	2
1999	1900	5	0
[truncated: 12,611 more rows]
