# Supplementary material for: ECCsplorer: a pipeline to detect extrachromosomal circular DNA (eccDNA) from next-generation sequencing data
Source: BMC Bioinformatics. 2022 Jan 14;23:40. doi: 10.1186/s12859-021-04545-2 (PMC8760651; doi:10.1186/s12859-021-04545-2)
Supplement: Supplementary file 4 — Additional file 4. Data: Data underlying the plots in Figures 1–3. Results from comparison of tools using H. sapiens data can be found in Supp. Info. 4: Supplementary Data (Data_Fig_3b_comparison… 2 files). [file 12859_2021_4545_MOESM4_ESM.zip › Data_Fig_3a_Circle-Map_bwa-mem.csv]

chr	start	end	epi12 [relative depth]
chr1	35100	35200	0.1015
chr1	35200	35300	0.0849
chr1	51200	51300	0.3477
chr1	67600	67700	0.0609
chr1	119400	119500	0.0720
chr1	119500	119600	0.0798
chr1	121500	121600	0.0846
chr1	121600	121700	0.1150
chr1	121700	121800	0.1136
chr1	121800	121900	0.1278
chr1	121900	122000	0.0697
chr1	124400	124500	0.4407
chr1	124500	124600	0.1640
chr1	124700	124800	0.3670
chr1	124800	124900	0.4955
chr1	124900	125000	0.4576
chr1	125000	125100	0.3490
chr1	125100	125200	0.3913
chr1	125200	125300	0.4495
chr1	125300	125400	0.5482
chr1	125400	125500	0.2303
chr1	125500	125600	0.1951
chr1	125600	125700	0.3534
chr1	125700	125800	0.5492
chr1	125800	125900	0.5486
chr1	125900	126000	0.4782
chr1	137000	137100	0.1522
chr1	137100	137200	0.2648
chr1	137200	137300	0.2932
chr1	137300	137400	0.2898
chr1	137400	137500	0.1596
chr1	137500	137600	0.1542
chr1	137600	137700	0.2959
chr1	137700	137800	0.2763
chr1	137800	137900	0.1491
chr1	137900	138000	0.2672
chr1	138000	138100	0.2574
chr1	138100	138200	0.4150
chr1	138200	138300	0.4691
chr1	138300	138400	0.2310
chr1	138400	138500	0.1478
chr1	138500	138600	0.3155
chr1	138600	138700	0.3260
chr1	138700	138800	0.2131
chr1	138800	138900	0.1691
chr1	138900	139000	0.1451
chr1	139000	139100	0.1282
chr1	139100	139200	0.1339
chr1	159600	159700	0.0602
chr1	160200	160300	0.0676
chr1	193600	193700	0.1018
chr1	193800	193900	0.0920
chr1	193900	194000	0.1086
chr1	209700	209800	0.1333
chr1	209800	209900	0.3237
chr1	209900	210000	0.3294
chr1	210000	210100	0.3372
chr1	210100	210200	0.4136
chr1	210200	210300	0.2584
chr1	210300	210400	0.1028
chr1	210500	210600	0.0842
chr1	210600	210700	0.0967
chr1	216200	216300	0.0676
chr1	219100	219200	0.3612
chr1	220500	220600	2.6749
chr1	220600	220700	14.6382
chr1	220700	220800	18.7484
chr1	220800	220900	25.0330
chr1	220900	221000	19.4492
chr1	221000	221100	14.7448
chr1	221100	221200	12.4510
chr1	221200	221300	0.7292
chr1	225000	225100	0.0676
chr1	225400	225500	0.0609
chr1	235400	235500	0.0602
chr1	249200	249300	0.0649
chr1	249300	249400	0.0676
chr1	271900	272000	0.0852
chr1	288700	288800	0.0646
chr1	288800	288900	0.0676
chr1	289000	289100	0.0632
chr1	295400	295500	0.0629
chr1	309400	309500	0.0906
chr1	309500	309600	0.0700
chr1	309600	309700	0.0649
chr1	333400	333500	0.1075
chr1	333500	333600	0.0710
chr1	334100	334200	0.0622
chr1	334400	334500	0.0714
chr1	334600	334700	0.0656
chr1	334900	335000	0.0666
chr1	335000	335100	0.0626
chr1	367400	367500	0.0609
chr1	367500	367600	0.1302
chr1	367600	367700	0.1140
chr1	367700	367800	0.1035
chr1	368000	368100	0.0961
chr1	368100	368200	0.0710
chr1	368200	368300	0.0727
chr1	368300	368400	0.2841
chr1	368400	368500	0.1955
chr1	368500	368600	0.1136
chr1	368600	368700	0.1234
chr1	368700	368800	0.1153
chr1	386900	387000	0.1312
chr1	387000	387100	0.0632
chr1	387100	387200	0.1380
chr1	387200	387300	0.2192
chr1	387300	387400	0.1637
chr1	387500	387600	0.0818
chr1	387600	387700	0.1630
chr1	387700	387800	0.2127
chr1	387800	387900	0.1853
chr1	387900	388000	0.0612
chr1	388000	388100	0.1136
chr1	388100	388200	0.1972
chr1	388200	388300	0.0798
chr1	388300	388400	0.1353
chr1	388400	388500	0.0751
chr1	388700	388800	0.1177
chr1	388800	388900	0.1302
chr1	388900	389000	0.3007
chr1	389000	389100	0.3602
chr1	389100	389200	0.1431
chr1	389300	389400	0.0643
chr1	389400	389500	0.1035
chr1	389500	389600	0.0714
chr1	389600	389700	0.0676
chr1	390200	390300	0.1008
chr1	390300	390400	0.1745
chr1	390400	390500	0.1911
chr1	390500	390600	0.2327
chr1	390600	390700	0.0950
chr1	390700	390800	0.0670
chr1	390900	391000	0.1634
chr1	391000	391100	0.2405
chr1	391100	391200	0.2915
chr1	391200	391300	0.1826
chr1	391300	391400	0.2273
chr1	391400	391500	0.1454
chr1	391500	391600	0.0676
chr1	391600	391700	0.1136
chr1	391700	391800	0.1160
chr1	391800	391900	0.1387
chr1	391900	392000	0.2662
chr1	392000	392100	0.8168
chr1	392100	392200	3.9313
chr1	392200	392300	3.6225
chr1	392300	392400	1.5679
chr1	392400	392500	1.4560
chr1	392500	392600	2.1493
chr1	392600	392700	1.7566
chr1	392700	392800	1.2960
chr1	392800	392900	0.8986
chr1	392900	393000	0.9351
chr1	393000	393100	1.4739
chr1	393100	393200	1.3183
chr1	393200	393300	1.7083
chr1	393300	393400	2.5230
chr1	393400	393500	2.6962
chr1	393500	393600	0.1620
chr1	401000	401100	0.2026
chr1	401100	401200	0.1522
chr1	401200	401300	0.1326
chr1	419000	419100	0.1464
chr1	419100	419200	0.1870
chr1	419200	419300	0.1079
chr1	419300	419400	0.0947
chr1	419400	419500	0.1086
chr1	419500	419600	0.1004
chr1	419600	419700	0.0876
chr1	419700	419800	0.0754
chr1	419800	419900	0.2012
chr1	419900	420000	0.1265
chr1	420000	420100	0.0605
chr1	420100	420200	0.0676
chr1	420600	420700	0.0656
chr1	420800	420900	0.0676
chr1	421100	421200	0.0731
chr1	425700	425800	0.3778
chr1	425800	425900	0.1451
chr1	426000	426100	0.1052
chr1	426100	426200	0.2016
chr1	426200	426300	0.2854
chr1	426300	426400	0.4011
chr1	426400	426500	0.3034
chr1	426500	426600	0.1255
chr1	426600	426700	0.1549
chr1	426700	426800	0.2161
chr1	426800	426900	0.3139
chr1	426900	427000	0.3341
chr1	427000	427100	0.4123
chr1	427100	427200	0.2148
chr1	427200	427300	0.4255
chr1	427300	427400	0.3484
chr1	427400	427500	0.1475
chr1	427500	427600	0.1495
chr1	427600	427700	0.2029
chr1	427700	427800	0.3392
chr1	427800	427900	0.2810
chr1	427900	428000	0.2361
chr1	428000	428100	0.1945
chr1	428100	428200	0.2854
chr1	428200	428300	0.2787
chr1	428300	428400	0.4336
chr1	428400	428500	0.4890
chr1	428500	428600	0.4968
chr1	428600	428700	0.6040
chr1	428700	428800	0.6054
chr1	428800	428900	0.3565
chr1	428900	429000	0.2307
chr1	436300	436400	0.0693
chr1	436400	436500	0.1475
chr1	436500	436600	0.5296
chr1	436600	436700	0.4069
chr1	436700	436800	0.3074
chr1	446700	446800	0.0676
chr1	470100	470200	0.1045
chr1	470200	470300	0.6940
chr1	470300	470400	0.6426
chr1	470400	470500	0.6947
chr1	470500	470600	1.1482
chr1	470600	470700	0.8932
chr1	470700	470800	0.6663
chr1	470800	470900	0.9121
chr1	470900	471000	1.0593
chr1	471000	471100	0.7085
chr1	471100	471200	0.5131
chr1	477300	477400	0.0629
chr1	478800	478900	0.0612
chr1	479100	479200	0.0622
chr1	511600	511700	0.0744
chr1	511700	511800	0.1353
chr1	534200	534300	0.0602
chr1	534300	534400	0.1302
chr1	534400	534500	0.0866
chr1	534500	534600	0.0626
chr1	535000	535100	0.1353
chr1	535100	535200	0.1116
chr1	535200	535300	0.0737
chr1	535400	535500	0.0802
chr1	536000	536100	0.0832
chr1	536100	536200	0.1850
chr1	536200	536300	0.0636
chr1	536300	536400	0.1218
chr1	536400	536500	0.0998
chr1	543800	543900	0.0670
chr1	546000	546100	0.1684
chr1	546100	546200	0.1069
chr1	649500	649600	0.0616
chr1	672200	672300	0.1529
chr1	672300	672400	0.0910
chr1	672400	672500	0.1025
chr1	672500	672600	0.2320
chr1	672600	672700	0.3889
chr1	672700	672800	0.4819
chr1	672800	672900	0.2486
chr1	672900	673000	0.0808
chr1	673100	673200	0.1011
chr1	673200	673300	0.1397
chr1	673300	673400	0.1931
chr1	673400	673500	0.1627
chr1	673500	673600	0.1015
chr1	673600	673700	0.0632
chr1	673700	673800	0.0785
chr1	674100	674200	0.1471
chr1	674200	674300	0.1079
chr1	674300	674400	0.1684
chr1	674400	674500	0.3044
chr1	674500	674600	0.3095
chr1	674600	674700	0.2503
chr1	674700	674800	0.2865
chr1	674800	674900	0.2553
chr1	674900	675000	0.1667
chr1	675000	675100	0.2767
chr1	675100	675200	0.4072
chr1	675200	675300	0.6023
chr1	675300	675400	0.1857
chr1	675400	675500	0.1140
chr1	675500	675600	0.1796
chr1	675600	675700	0.3145
chr1	675700	675800	0.2898
chr1	675800	675900	0.1140
chr1	675900	676000	0.1015
chr1	678600	678700	0.0747
chr1	703300	703400	0.1228
chr1	703800	703900	0.0703
chr1	703900	704000	0.1316
chr1	704000	704100	0.0879
chr1	704100	704200	0.0761
chr1	704200	704300	0.0859
chr1	718400	718500	0.0771
chr1	718500	718600	0.1637
chr1	718600	718700	0.1123
chr1	718700	718800	0.0605
chr1	718800	718900	0.2259
chr1	718900	719000	0.7721
chr1	719000	719100	0.7491
chr1	719100	719200	0.0812
chr1	727700	727800	0.0791
chr1	728100	728200	0.0616
chr1	728300	728400	0.2513
chr1	728400	728500	0.6825
chr1	728500	728600	1.0954
chr1	728600	728700	1.3704
chr1	728700	728800	1.0775
chr1	728800	728900	0.9115
chr1	728900	729000	0.7931
chr1	729000	729100	0.2530
chr1	729100	729200	0.3240
chr1	729200	729300	0.4782
chr1	729300	729400	0.7430
chr1	729400	729500	0.6308
chr1	729500	729600	0.2171
chr1	743200	743300	0.0687
chr1	743300	743400	0.0852
chr1	743600	743700	0.1055
chr1	743700	743800	0.2371
chr1	782800	782900	0.1336
chr1	782900	783000	0.1667
chr1	783000	783100	0.0710
chr1	783100	783200	0.0720
chr1	783200	783300	0.3768
chr1	783300	783400	0.2648
chr1	783400	783500	0.1241
chr1	783500	783600	0.0920
chr1	853100	853200	0.0964
chr1	853200	853300	0.1015
chr1	853900	854000	0.0676
chr1	854600	854700	0.0727
chr1	854700	854800	0.1015
chr1	863800	863900	0.0643
chr1	873300	873400	0.1167
chr1	873400	873500	0.0653
chr1	873800	873900	0.0649
chr1	874300	874400	0.0768
chr1	874400	874500	0.0656
chr1	887300	887400	0.4190
chr1	887400	887500	0.3541
chr1	887500	887600	0.3308
chr1	893100	893200	0.0676
chr1	947900	948000	0.0676
chr1	956500	956600	0.0774
chr1	956600	956700	0.0917
chr1	956900	957000	0.0842
chr1	979500	979600	0.0676
chr1	992600	992700	0.1103
chr1	992700	992800	0.0731
chr1	994700	994800	0.0933
chr1	994800	994900	0.1346
chr1	1026500	1026600	0.4268
chr1	1026600	1026700	0.8391
chr1	1026700	1026800	0.3845
chr1	1026800	1026900	0.2530
chr1	1026900	1027000	0.3115
chr1	1027000	1027100	0.7427
chr1	1027100	1027200	1.4015
chr1	1027200	1027300	0.8817
chr1	1033900	1034000	0.0676
chr1	1073000	1073100	0.0707
chr1	1073300	1073400	0.1035
chr1	1073400	1073500	0.0944
chr1	1073800	1073900	0.0744
chr1	1073900	1074000	0.1015
chr1	1121200	1121300	0.0741
chr1	1163500	1163600	0.1579
chr1	1163600	1163700	0.1694
chr1	1163700	1163800	0.2033
chr1	1163800	1163900	0.1032
chr1	1163900	1164000	0.2611
chr1	1164000	1164100	0.2127
chr1	1164100	1164200	0.2739
chr1	1164200	1164300	0.1880
chr1	1173300	1173400	0.0639
chr1	1179000	1179100	0.2310
chr1	1179100	1179200	0.2597
chr1	1179200	1179300	0.2723
chr1	1179300	1179400	0.2009
chr1	1179400	1179500	0.0687
chr1	1183400	1183500	0.2066
chr1	1183500	1183600	0.1336
chr1	1184000	1184100	0.1153
chr1	1184300	1184400	0.0636
chr1	1184400	1184500	0.0862
chr1	1184500	1184600	0.0920
chr1	1184600	1184700	0.0714
chr1	1184900	1185000	0.1113
chr1	1185000	1185100	0.0852
chr1	1185400	1185500	0.0676
chr1	1185500	1185600	0.0670
chr1	1190900	1191000	0.2523
chr1	1191000	1191100	0.2780
chr1	1191100	1191200	0.1792
chr1	1191200	1191300	0.1431
chr1	1191300	1191400	0.1295
chr1	1191400	1191500	0.0900
chr1	1191500	1191600	0.0947
chr1	1191600	1191700	0.0720
chr1	1199900	1200000	0.0883
chr1	1200000	1200100	0.1042
chr1	1200100	1200200	0.0849
chr1	1200200	1200300	0.1867
chr1	1200300	1200400	0.2303
chr1	1200400	1200500	0.0653
chr1	1200500	1200600	0.1600
chr1	1200600	1200700	0.2252
chr1	1200700	1200800	0.2543
chr1	1200800	1200900	0.0849
chr1	1272100	1272200	0.0605
chr1	1272200	1272300	0.0717
chr1	1272300	1272400	0.0774
chr1	1272400	1272500	0.1725
chr1	1338800	1338900	0.0639
chr1	1370900	1371000	0.0795
chr1	1371200	1371300	0.0626
chr1	1371300	1371400	0.0676
chr1	1372200	1372300	0.0862
chr1	1372500	1372600	0.2259
chr1	1372600	1372700	0.2280
chr1	1372700	1372800	0.0771
chr1	1373400	1373500	0.1803
chr1	1373500	1373600	0.1820
chr1	1373600	1373700	0.0927
chr1	1374100	1374200	0.1231
chr1	1385100	1385200	0.1123
chr1	1389800	1389900	0.1661
chr1	1389900	1390000	0.2706
chr1	1390000	1390100	0.4177
chr1	1390100	1390200	0.5499
chr1	1390200	1390300	0.4961
chr1	1390300	1390400	0.7566
chr1	1390400	1390500	0.6656
chr1	1390500	1390600	0.4407
chr1	1390800	1390900	0.1143
chr1	1390900	1391000	0.1979
chr1	1391000	1391100	0.1813
chr1	1458500	1458600	0.0964
chr1	1458600	1458700	0.1015
chr1	1522200	1522300	0.1015
chr1	1522800	1522900	0.0879
chr1	1522900	1523000	0.0737
chr1	1523300	1523400	0.0761
chr1	1523400	1523500	0.1262
chr1	1523500	1523600	0.0751
chr1	1594700	1594800	0.0947
chr1	1594800	1594900	0.0676
chr1	1595300	1595400	0.0629
chr1	1595400	1595500	0.0676
chr1	1596400	1596500	0.0734
chr1	1596500	1596600	0.0754
chr1	1620700	1620800	0.0632
chr1	1626400	1626500	0.1454
chr1	1626500	1626600	0.1109
chr1	1626600	1626700	0.2249
chr1	1626700	1626800	0.1752
chr1	1626800	1626900	0.0785
chr1	1626900	1627000	0.1160
chr1	1627000	1627100	0.1792
chr1	1636500	1636600	0.1018
chr1	1636600	1636700	0.1414
chr1	1636700	1636800	0.2100
chr1	1636800	1636900	0.2709
chr1	1636900	1637000	0.3906
chr1	1637000	1637100	0.1644
chr1	1637100	1637200	0.0825
chr1	1637500	1637600	0.0680
chr1	1637600	1637700	0.1417
chr1	1637700	1637800	0.3812
chr1	1637800	1637900	0.3700
chr1	1637900	1638000	0.3345
chr1	1638000	1638100	0.0971
chr1	1681500	1681600	0.0710
chr1	1681600	1681700	0.1295
chr1	1681700	1681800	0.0764
chr1	1709200	1709300	0.1637
chr1	1709300	1709400	0.3301
chr1	1709400	1709500	0.0933
chr1	1709500	1709600	0.1001
chr1	1709600	1709700	0.0923
chr1	1709700	1709800	0.1157
chr1	1709800	1709900	0.3084
chr1	1709900	1710000	0.3801
chr1	1710000	1710100	0.2932
chr1	1710100	1710200	0.1387
chr1	1720600	1720700	0.0856
chr1	1720700	1720800	0.1387
chr1	1720800	1720900	0.1086
chr1	1720900	1721000	0.2104
chr1	1721000	1721100	0.1884
chr1	1721100	1721200	0.2161
chr1	1721200	1721300	0.1600
chr1	1721300	1721400	0.1322
chr1	1721600	1721700	0.0676
chr1	1726100	1726200	0.2591
chr1	1726200	1726300	0.6247
chr1	1787000	1787100	0.1434
chr1	1787100	1787200	0.0653
chr1	1787200	1787300	0.2452
chr1	1787300	1787400	0.4194
chr1	1787400	1787500	0.1955
chr1	1787700	1787800	0.0703
chr1	1787800	1787900	0.0646
chr1	1787900	1788000	0.0639
chr1	1793600	1793700	0.3670
chr1	1793700	1793800	0.4319
chr1	1793800	1793900	0.3311
chr1	1793900	1794000	0.3071
chr1	1794000	1794100	0.2175
chr1	1794100	1794200	0.3166
chr1	1794200	1794300	0.1749
chr1	1794300	1794400	0.1928
chr1	1794400	1794500	0.2942
chr1	1794500	1794600	0.3991
chr1	1794600	1794700	0.3872
chr1	1794700	1794800	0.3412
chr1	1794800	1794900	0.4387
chr1	1794900	1795000	0.3686
chr1	1799300	1799400	0.2459
chr1	1799400	1799500	0.2455
chr1	1799500	1799600	0.1718
chr1	1799600	1799700	0.1779
chr1	1799700	1799800	0.1018
chr1	1802500	1802600	0.0676
chr1	1826000	1826100	0.0835
chr1	1826100	1826200	0.0913
chr1	1826200	1826300	0.0676
chr1	1826400	1826500	0.1285
chr1	1826500	1826600	0.2435
chr1	1826600	1826700	0.0906
chr1	1826700	1826800	0.0754
chr1	1826800	1826900	0.1048
chr1	1826900	1827000	0.1353
chr1	1827300	1827400	0.0619
chr1	1827400	1827500	0.1339
chr1	1827500	1827600	0.1221
chr1	1858300	1858400	0.2415
chr1	1858400	1858500	0.1809
chr1	1858500	1858600	0.1082
chr1	1858600	1858700	0.1434
chr1	1858700	1858800	0.0781
chr1	1858800	1858900	0.1471
chr1	1858900	1859000	0.2391
chr1	1859000	1859100	0.3805
chr1	1859100	1859200	0.3998
chr1	1859200	1859300	0.3987
chr1	1859300	1859400	0.3710
chr1	1859400	1859500	0.2919
chr1	1859500	1859600	0.4089
chr1	1859600	1859700	0.2959
chr1	1859700	1859800	0.0768
chr1	1859800	1859900	0.0971
chr1	1859900	1860000	0.3084
chr1	1860000	1860100	0.2848
chr1	1860100	1860200	0.3599
chr1	1860200	1860300	0.1735
chr1	1860300	1860400	0.1738
chr1	1899600	1899700	0.0602
chr1	1901400	1901500	0.9355
chr1	1901500	1901600	1.9126
chr1	1901600	1901700	1.4276
chr1	1901700	1901800	1.5700
chr1	1901800	1901900	1.2886
chr1	1901900	1902000	1.5831
chr1	1902000	1902100	0.6889
chr1	1921400	1921500	0.2269
chr1	1922700	1922800	0.0629
chr1	1936200	1936300	0.0616
chr1	1936500	1936600	0.0788
chr1	1936600	1936700	0.1299
chr1	1936700	1936800	0.1634
chr1	1936800	1936900	0.1684
chr1	1936900	1937000	0.0683
chr1	1937600	1937700	0.0636
chr1	1974900	1975000	0.0609
chr1	1975000	1975100	0.0639
chr1	1978200	1978300	0.0744
chr1	1978500	1978600	0.0676
chr1	1978800	1978900	0.0839
chr1	1978900	1979000	0.0974
chr1	2000700	2000800	0.2648
chr1	2000800	2000900	0.1972
chr1	2000900	2001000	0.0785
chr1	2001200	2001300	0.1211
chr1	2001300	2001400	0.2770
chr1	2001400	2001500	0.1488
chr1	2001500	2001600	0.1072
chr1	2001600	2001700	0.2513
chr1	2001700	2001800	0.2489
chr1	2001800	2001900	0.1498
chr1	2002100	2002200	0.1241
chr1	2021200	2021300	0.0676
chr1	2022900	2023000	0.0622
chr1	2025200	2025300	0.1576
chr1	2025800	2025900	0.0734
chr1	2027400	2027500	0.2760
chr1	2040700	2040800	0.0802
chr1	2040800	2040900	0.1820
chr1	2040900	2041000	0.1373
chr1	2041000	2041100	0.0720
chr1	2041300	2041400	0.1725
chr1	2041400	2041500	0.3450
chr1	2041500	2041600	0.2063
chr1	2051600	2051700	0.1174
chr1	2051700	2051800	0.0869
chr1	2061000	2061100	0.0622
chr1	2114700	2114800	0.0643
chr1	2129100	2129200	0.0920
chr1	2129200	2129300	0.1586
chr1	2129300	2129400	0.2496
chr1	2129400	2129500	0.4096
chr1	2129500	2129600	0.2827
chr1	2129600	2129700	0.1640
chr1	2129700	2129800	0.2222
chr1	2129800	2129900	0.0923
chr1	2130000	2130100	0.2861
chr1	2162200	2162300	0.5273
chr1	2162300	2162400	1.1682
chr1	2162400	2162500	1.0677
chr1	2162500	2162600	1.3731
chr1	2162600	2162700	1.2987
chr1	2162700	2162800	1.6234
chr1	2162800	2162900	2.3739
chr1	2162900	2163000	2.4192
chr1	2163000	2163100	0.4907
chr1	2179600	2179700	0.0988
chr1	2179700	2179800	0.2942
chr1	2179800	2179900	0.2618
chr1	2179900	2180000	0.1464
chr1	2180000	2180100	0.1001
chr1	2180100	2180200	0.3311
chr1	2180200	2180300	0.3183
chr1	2180300	2180400	0.3872
chr1	2180400	2180500	0.0768
chr1	2189400	2189500	0.0900
chr1	2197100	2197200	0.2608
chr1	2197200	2197300	0.2824
chr1	2197300	2197400	0.3105
chr1	2197400	2197500	0.2327
chr1	2197500	2197600	0.2002
chr1	2197600	2197700	0.1640
chr1	2197700	2197800	0.0687
chr1	2197800	2197900	0.1042
chr1	2197900	2198000	0.2695
chr1	2198000	2198100	0.3676
chr1	2198100	2198200	0.2428
chr1	2213700	2213800	0.0961
chr1	2213800	2213900	0.2219
chr1	2213900	2214000	0.1353
chr1	2214000	2214100	0.1691
chr1	2230000	2230100	0.1234
chr1	2230100	2230200	0.2242
chr1	2230200	2230300	0.2073
chr1	2230300	2230400	0.1681
chr1	2230400	2230500	0.1840
chr1	2230500	2230600	0.2398
chr1	2230600	2230700	0.1204
chr1	2230700	2230800	0.0720
chr1	2231100	2231200	0.0676
chr1	2258700	2258800	0.0605
chr1	2276500	2276600	0.0676
chr1	2292400	2292500	0.0798
chr1	2292500	2292600	0.0944
chr1	2292600	2292700	0.1542
chr1	2333800	2333900	0.0957
chr1	2334100	2334200	0.0791
chr1	2334200	2334300	0.2050
chr1	2334300	2334400	0.1187
chr1	2334500	2334600	0.0676
chr1	2334900	2335000	0.2699
chr1	2342700	2342800	0.0676
chr1	2359100	2359200	0.2290
chr1	2359200	2359300	0.2509
chr1	2359300	2359400	0.2695
chr1	2359400	2359500	0.2614
chr1	2359500	2359600	0.1627
chr1	2359600	2359700	0.1718
chr1	2359700	2359800	0.3030
chr1	2359800	2359900	0.3325
chr1	2359900	2360000	0.1404
chr1	2360000	2360100	0.1319
chr1	2360100	2360200	0.1360
chr1	2360200	2360300	0.2168
chr1	2360300	2360400	0.2367
chr1	2360400	2360500	0.2631
chr1	2360500	2360600	0.1454
chr1	2360600	2360700	0.2093
chr1	2360700	2360800	0.1109
chr1	2360800	2360900	0.0835
chr1	2360900	2361000	0.1025
chr1	2377700	2377800	0.4684
chr1	2394600	2394700	0.1282
chr1	2394700	2394800	0.1349
chr1	2419700	2419800	0.0660
chr1	2419800	2419900	0.1498
chr1	2419900	2420000	0.1373
chr1	2479800	2479900	0.0676
chr1	2479900	2480000	0.0758
chr1	2480100	2480200	0.0622
chr1	2480200	2480300	0.0636
chr1	2489800	2489900	0.0808
chr1	2512400	2512500	0.0676
chr1	2512500	2512600	0.0906
chr1	2512600	2512700	0.1153
chr1	2512700	2512800	0.0961
chr1	2514200	2514300	0.0886
chr1	2514300	2514400	0.1806
chr1	2514400	2514500	0.2212
chr1	2514500	2514600	0.1823
chr1	2514600	2514700	0.1214
chr1	2514700	2514800	0.0873
chr1	2514800	2514900	0.1678
chr1	2514900	2515000	0.0643
chr1	2515300	2515400	0.1157
chr1	2515400	2515500	0.2584
chr1	2515500	2515600	0.3091
chr1	2515600	2515700	0.1975
chr1	2515700	2515800	0.1387
chr1	2515800	2515900	0.1593
chr1	2515900	2516000	0.0670
chr1	2516000	2516100	0.1065
chr1	2516100	2516200	0.2391
chr1	2516200	2516300	0.2127
chr1	2516300	2516400	0.1691
chr1	2516400	2516500	0.2415
chr1	2522700	2522800	0.1623
chr1	2534300	2534400	0.0724
chr1	2534700	2534800	0.1907
chr1	2534800	2534900	0.1393
chr1	2557300	2557400	0.0866
chr1	2557400	2557500	0.0798
chr1	2557500	2557600	0.1106
chr1	2557600	2557700	0.1136
chr1	2557700	2557800	0.0832
chr1	2588500	2588600	0.0676
chr1	2610400	2610500	0.1339
chr1	2610500	2610600	0.1143
chr1	2641000	2641100	0.1157
chr1	2641100	2641200	0.0605
chr1	2641400	2641500	0.1617
chr1	2658600	2658700	0.1573
chr1	2658700	2658800	0.1481
chr1	2658800	2658900	0.1691
chr1	2658900	2659000	0.1485
chr1	2659000	2659100	0.1333
chr1	2659100	2659200	0.0751
chr1	2672500	2672600	0.0670
chr1	2673100	2673200	0.0676
chr1	2692800	2692900	0.3544
chr1	2692900	2693000	0.4018
chr1	2693000	2693100	0.2438
chr1	2693100	2693200	0.2888
chr1	2693200	2693300	0.2939
chr1	2693300	2693400	0.3842
chr1	2693400	2693500	0.5222
chr1	2693500	2693600	0.3426
chr1	2693600	2693700	0.1437
chr1	2693700	2693800	0.1914
chr1	2693800	2693900	0.2452
chr1	2693900	2694000	0.2482
chr1	2694000	2694100	0.9125
chr1	2694100	2694200	0.1650
chr1	2694200	2694300	0.0917
chr1	2694300	2694400	0.1103
chr1	2694400	2694500	0.1843
chr1	2694500	2694600	0.3412
chr1	2694600	2694700	0.2861
chr1	2694700	2694800	0.4353
chr1	2694800	2694900	0.4329
chr1	2694900	2695000	0.5374
chr1	2695000	2695100	0.7356
chr1	2695100	2695200	0.7309
chr1	2695200	2695300	0.6737
chr1	2695300	2695400	0.5739
chr1	2695400	2695500	0.7840
chr1	2695500	2695600	0.8242
chr1	2695600	2695700	0.4647
chr1	2695700	2695800	0.3727
chr1	2695800	2695900	0.2188
chr1	2714700	2714800	0.1130
chr1	2714800	2714900	0.1979
chr1	2714900	2715000	0.1109
chr1	2715000	2715100	0.1224
chr1	2715100	2715200	0.0676
chr1	2715200	2715300	0.0849
chr1	2715300	2715400	0.1001
chr1	2715400	2715500	0.0754
chr1	2715700	2715800	0.0649
chr1	2715800	2715900	0.1921
chr1	2715900	2716000	0.3341
chr1	2716000	2716100	0.4397
chr1	2716100	2716200	0.4417
chr1	2716200	2716300	0.3737
chr1	2716300	2716400	0.2821
chr1	2716400	2716500	0.2550
chr1	2716500	2716600	0.0920
chr1	2722200	2722300	0.2344
chr1	2733500	2733600	0.1092
chr1	2754300	2754400	0.8513
chr1	2754400	2754500	1.0958
chr1	2754500	2754600	0.8790
chr1	2754600	2754700	0.5570
chr1	2754700	2754800	0.8188
chr1	2754800	2754900	0.6402
chr1	2754900	2755000	0.5618
chr1	2755000	2755100	0.7576
chr1	2755100	2755200	0.7373
chr1	2755200	2755300	0.5202
chr1	2755300	2755400	0.8367
chr1	2755400	2755500	1.7062
chr1	2755500	2755600	1.4452
chr1	2755600	2755700	0.4228
chr1	2779100	2779200	0.0676
chr1	2793400	2793500	0.0676
chr1	2793500	2793600	0.0602
chr1	2801300	2801400	0.0707
chr1	2801400	2801500	0.0676
chr1	2810000	2810100	0.1015
chr1	2810100	2810200	0.0950
chr1	2814600	2814700	0.9372
chr1	2814700	2814800	1.3275
chr1	2814800	2814900	1.1837
chr1	2814900	2815000	1.3018
chr1	2815000	2815100	0.5580
chr1	2815100	2815200	0.5411
chr1	2815200	2815300	0.6832
chr1	2815300	2815400	0.7082
chr1	2815700	2815800	0.0994
chr1	2815800	2815900	0.1353
chr1	2815900	2816000	0.0666
chr1	2832000	2832100	0.0676
chr1	2866500	2866600	0.5675
chr1	2867500	2867600	0.0676
chr1	2894300	2894400	0.8117
chr1	2905800	2905900	0.1965
chr1	2905900	2906000	0.2310
chr1	2906000	2906100	0.1542
chr1	2906100	2906200	0.1911
chr1	2906200	2906300	0.2165
chr1	2906300	2906400	0.0616
chr1	2906700	2906800	0.0940
chr1	2906800	2906900	0.2168
chr1	2906900	2907000	0.1485
chr1	2907000	2907100	0.0954
chr1	2907100	2907200	0.0873
chr1	2907200	2907300	0.1099
chr1	2907300	2907400	0.1495
chr1	2907400	2907500	0.1393
chr1	2907500	2907600	0.1190
chr1	2908400	2908500	0.1055
chr1	2908500	2908600	0.1650
chr1	2908600	2908700	0.2039
chr1	2908700	2908800	0.1400
chr1	2908800	2908900	0.3653
chr1	2908900	2909000	0.3179
chr1	2909000	2909100	0.1448
chr1	2924200	2924300	0.0629
chr1	2924500	2924600	0.0778
chr1	2924600	2924700	0.1021
chr1	2924700	2924800	0.0785
chr1	2927300	2927400	0.0683
chr1	2935900	2936000	0.0676
chr1	2936100	2936200	0.0612
chr1	2943000	2943100	0.1092
chr1	2943100	2943200	0.1190
chr1	2943200	2943300	0.0697
chr1	2943300	2943400	0.0822
chr1	2943400	2943500	0.1508
chr1	2943500	2943600	0.1153
chr1	2943600	2943700	0.2581
chr1	2943700	2943800	0.4901
chr1	2943800	2943900	0.4305
chr1	2943900	2944000	0.4052
chr1	2944000	2944100	0.4194
chr1	2944100	2944200	0.4542
chr1	2944200	2944300	0.2963
chr1	2944300	2944400	0.2831
chr1	2944400	2944500	0.6237
chr1	2944500	2944600	0.4948
chr1	2944600	2944700	0.2388
chr1	2956700	2956800	0.1157
chr1	2977100	2977200	0.1701
chr1	2977200	2977300	0.2378
chr1	2977300	2977400	0.1356
chr1	2977400	2977500	0.2726
chr1	2977500	2977600	0.2503
chr1	2977600	2977700	0.3463
chr1	2977700	2977800	0.3822
chr1	2977800	2977900	0.3477
chr1	2977900	2978000	0.2797
chr1	3008500	3008600	0.0822
chr1	3008600	3008700	0.0832
chr1	3008700	3008800	0.1316
chr1	3008800	3008900	0.1546
chr1	3008900	3009000	0.1826
chr1	3009000	3009100	0.1065
chr1	3025500	3025600	0.0961
chr1	3026600	3026700	0.1924
chr1	3026700	3026800	0.1211
chr1	3074900	3075000	0.1004
chr1	3092600	3092700	0.1015
chr1	3092700	3092800	0.0835
chr1	3100000	3100100	0.9226
chr1	3100100	3100200	1.1039
chr1	3100200	3100300	1.1516
chr1	3100300	3100400	1.2246
chr1	3100400	3100500	1.0048
chr1	3100500	3100600	0.7271
chr1	3100600	3100700	0.6994
chr1	3100700	3100800	0.4677
chr1	3100800	3100900	0.2892
chr1	3100900	3101000	0.1393
chr1	3101000	3101100	0.1644
chr1	3101100	3101200	0.5279
chr1	3101200	3101300	0.9936
chr1	3101300	3101400	1.0883
chr1	3101400	3101500	1.1871
chr1	3101500	3101600	1.1790
chr1	3101600	3101700	0.8012
chr1	3118200	3118300	0.8661
chr1	3118300	3118400	9.6487
chr1	3118400	3118500	2.3999
chr1	3127600	3127700	0.0913
chr1	3128000	3128100	0.0632
chr1	3128200	3128300	0.0717
chr1	3128300	3128400	0.0656
chr1	3128400	3128500	0.0873
chr1	3128500	3128600	0.1380
chr1	3128600	3128700	0.2039
chr1	3128700	3128800	0.1414
chr1	3128800	3128900	0.0886
chr1	3129100	3129200	0.0622
chr1	3173900	3174000	0.1103
chr1	3174000	3174100	0.1481
chr1	3190400	3190500	0.0720
chr1	3190500	3190600	0.1434
chr1	3190600	3190700	0.1968
chr1	3199400	3199500	0.0683
chr1	3199500	3199600	0.0788
chr1	3199600	3199700	0.1353
chr1	3199700	3199800	0.0839
chr1	3200500	3200600	0.0927
chr1	3227400	3227500	0.1525
chr1	3227500	3227600	0.1201
chr1	3227600	3227700	0.0984
chr1	3227700	3227800	0.0825
chr1	3227800	3227900	0.0683
chr1	3227900	3228000	0.1224
chr1	3228000	3228100	0.1444
chr1	3228100	3228200	0.1190
chr1	3228200	3228300	0.0913
chr1	3228300	3228400	0.1776
chr1	3228400	3228500	0.2953
chr1	3228500	3228600	0.2016
chr1	3228600	3228700	0.3900
chr1	3228700	3228800	0.2628
chr1	3228800	3228900	0.1414
chr1	3228900	3229000	0.1133
chr1	3229000	3229100	0.1809
chr1	3229100	3229200	0.3240
chr1	3229200	3229300	0.3791
chr1	3229300	3229400	0.4532
chr1	3229400	3229500	0.5262
chr1	3229500	3229600	0.3869
chr1	3229600	3229700	0.2584
chr1	3229700	3229800	0.1576
chr1	3229800	3229900	0.2107
chr1	3229900	3230000	0.0849
chr1	3236800	3236900	0.4278
chr1	3236900	3237000	0.5638
chr1	3237000	3237100	0.6788
chr1	3237100	3237200	0.5276
chr1	3237200	3237300	0.4945
chr1	3237300	3237400	0.5026
chr1	3237400	3237500	0.3108
chr1	3256400	3256500	0.0660
chr1	3256500	3256600	0.1163
chr1	3256600	3256700	0.1008
chr1	3256900	3257000	0.0812
chr1	3257000	3257100	0.1119
chr1	3257100	3257200	0.0636
chr1	3267500	3267600	0.0656
chr1	3283900	3284000	0.0619
chr1	3284300	3284400	0.2107
chr1	3284400	3284500	0.5009
chr1	3284500	3284600	0.4052
chr1	3284600	3284700	0.1363
chr1	3284700	3284800	0.1116
chr1	3284800	3284900	0.1346
chr1	3284900	3285000	0.2665
chr1	3285000	3285100	0.1596
chr1	3285100	3285200	0.3199
chr1	3285200	3285300	0.3064
chr1	3285300	3285400	0.2969
chr1	3310500	3310600	0.2168
chr1	3310600	3310700	1.2869
chr1	3310700	3310800	1.6575
chr1	3310800	3310900	1.7516
chr1	3310900	3311000	1.3143
chr1	3311000	3311100	1.3900
chr1	3311100	3311200	1.2341
chr1	3311200	3311300	1.2016
chr1	3311300	3311400	1.8124
chr1	3311400	3311500	1.9126
chr1	3311500	3311600	1.4783
chr1	3311600	3311700	0.0602
chr1	3315500	3315600	0.0676
chr1	3334600	3334700	0.0676
chr1	3350500	3350600	0.0903
chr1	3350600	3350700	0.1353
chr1	3350700	3350800	0.1928
chr1	3350800	3350900	0.0798
chr1	3350900	3351000	0.1600
chr1	3351000	3351100	0.2151
chr1	3351100	3351200	0.1346
chr1	3360800	3360900	0.0676
chr1	3367500	3367600	0.1393
chr1	3367600	3367700	0.1938
chr1	3367700	3367800	0.1404
chr1	3367800	3367900	0.1393
chr1	3367900	3368000	0.0927
chr1	3368100	3368200	0.0839
chr1	3368200	3368300	0.0697
chr1	3396400	3396500	0.2060
chr1	3396500	3396600	0.2797
chr1	3396600	3396700	0.1201
chr1	3396900	3397000	0.2269
chr1	3397000	3397100	0.3277
chr1	3397100	3397200	0.2520
chr1	3397200	3397300	0.1431
chr1	3397300	3397400	0.1417
chr1	3397400	3397500	0.2296
chr1	3397500	3397600	0.1414
chr1	3397600	3397700	0.0666
chr1	3397700	3397800	0.0927
chr1	3397800	3397900	0.1870
chr1	3397900	3398000	0.2432
chr1	3398000	3398100	0.1962
chr1	3398100	3398200	0.1887
chr1	3419800	3419900	0.0602
chr1	3419900	3420000	0.0751
chr1	3420000	3420100	0.1045
chr1	3453100	3453200	0.1004
chr1	3453200	3453300	0.0676
chr1	3453600	3453700	0.0785
chr1	3453700	3453800	0.0933
chr1	3460700	3460800	0.0643
chr1	3467800	3467900	0.1289
chr1	3467900	3468000	0.4150
chr1	3468000	3468100	0.3845
chr1	3468100	3468200	0.2026
chr1	3468200	3468300	0.3318
chr1	3468300	3468400	0.1799
chr1	3468400	3468500	0.1691
chr1	3468500	3468600	0.2516
chr1	3468600	3468700	0.4038
chr1	3468700	3468800	0.6061
chr1	3468800	3468900	0.6531
chr1	3468900	3469000	0.4474
chr1	3469000	3469100	0.3879
chr1	3469100	3469200	0.4650
chr1	3469200	3469300	0.4069
chr1	3491700	3491800	0.7454
chr1	3499300	3499400	0.0900
chr1	3499700	3499800	0.0676
chr1	3518200	3518300	0.1410
chr1	3518300	3518400	0.1681
chr1	3518400	3518500	0.1820
chr1	3519100	3519200	0.0906
chr1	3519200	3519300	0.0937
chr1	3519500	3519600	0.1238
chr1	3534600	3534700	0.4116
chr1	3562500	3562600	0.3697
chr1	3569900	3570000	0.0676
chr1	3585300	3585400	0.2408
chr1	3585400	3585500	0.2121
chr1	3585500	3585600	0.2763
chr1	3585600	3585700	0.2273
chr1	3585700	3585800	0.1187
chr1	3585800	3585900	0.1096
chr1	3586100	3586200	0.0670
chr1	3586200	3586300	0.0977
chr1	3593400	3593500	0.0676
chr1	3593700	3593800	0.0676
chr1	3631200	3631300	0.1123
chr1	3631300	3631400	0.1387
chr1	3631400	3631500	0.0822
chr1	3631500	3631600	0.0957
chr1	3631600	3631700	0.4102
chr1	3631700	3631800	0.3203
chr1	3631800	3631900	0.2827
chr1	3631900	3632000	0.2320
chr1	3632000	3632100	0.2442
chr1	3632100	3632200	0.1654
chr1	3641300	3641400	0.3710
chr1	3641400	3641500	0.9679
chr1	3641500	3641600	0.4356
chr1	3644700	3644800	0.0643
chr1	3644800	3644900	0.2022
chr1	3644900	3645000	0.1515
chr1	3652100	3652200	0.0703
chr1	3652300	3652400	0.1285
chr1	3652400	3652500	0.0663
chr1	3661900	3662000	0.1965
chr1	3662000	3662100	0.5046
chr1	3662100	3662200	0.4211
chr1	3662200	3662300	0.2181
chr1	3662400	3662500	0.0778
chr1	3662500	3662600	0.1153
chr1	3662600	3662700	0.2398
chr1	3662700	3662800	0.4042
chr1	3662800	3662900	0.4058
chr1	3662900	3663000	0.2263
chr1	3663000	3663100	0.2374
chr1	3663100	3663200	0.3967
chr1	3663200	3663300	0.2827
chr1	3677400	3677500	0.0785
chr1	3678100	3678200	0.0731
chr1	3710300	3710400	0.0676
chr1	3710400	3710500	0.0670
chr1	3738400	3738500	0.2290
chr1	3738500	3738600	1.8770
chr1	3738600	3738700	1.5656
chr1	3738700	3738800	1.2419
chr1	3738800	3738900	0.9625
chr1	3738900	3739000	0.7508
chr1	3739000	3739100	1.0352
chr1	3739100	3739200	1.1093
chr1	3739200	3739300	1.5125
chr1	3739300	3739400	1.6849
chr1	3739400	3739500	1.7874
chr1	3739500	3739600	1.4404
chr1	3782300	3782400	0.0632
chr1	3782400	3782500	0.1285
chr1	3782500	3782600	0.0937
chr1	3783500	3783600	0.0670
chr1	3783600	3783700	0.0676
chr1	3784500	3784600	0.0622
chr1	3784600	3784700	0.1092
chr1	3807600	3807700	0.0676
chr1	3807900	3808000	0.0758
chr1	3808000	3808100	0.0829
chr1	3834900	3835000	0.0636
chr1	3842400	3842500	0.0676
chr1	3859600	3859700	0.0923
chr1	3859700	3859800	0.1025
chr1	3859800	3859900	0.0825
chr1	3882900	3883000	0.0893
chr1	3883100	3883200	0.0900
chr1	3883200	3883300	0.1116
chr1	3883300	3883400	0.1725
chr1	3883400	3883500	0.2151
chr1	3883500	3883600	0.2148
chr1	3883600	3883700	0.1065
chr1	3897500	3897600	0.1028
chr1	3946400	3946500	0.0998
chr1	3977900	3978000	0.0609
chr1	4036800	4036900	0.4965
chr1	4036900	4037000	1.2754
chr1	4037000	4037100	1.0430
chr1	4037100	4037200	0.5587
chr1	4037200	4037300	0.5763
chr1	4037300	4037400	0.8820
chr1	4037400	4037500	0.9250
chr1	4037500	4037600	1.0883
chr1	4037600	4037700	0.5678
chr1	4051800	4051900	0.0947
chr1	4051900	4052000	0.0727
chr1	4052000	4052100	0.1015
chr1	4052100	4052200	0.1525
chr1	4052200	4052300	0.1292
chr1	4052300	4052400	0.1634
chr1	4052400	4052500	0.0602
chr1	4067500	4067600	0.0866
chr1	4067600	4067700	0.1393
chr1	4067700	4067800	0.1420
chr1	4067800	4067900	0.1566
chr1	4067900	4068000	0.2090
chr1	4068000	4068100	0.1515
chr1	4068500	4068600	0.0920
chr1	4068600	4068700	0.2398
chr1	4068700	4068800	0.1082
chr1	4068900	4069000	0.1032
chr1	4069000	4069100	0.0758
chr1	4126900	4127000	0.2594
chr1	4127000	4127100	0.5019
chr1	4127100	4127200	0.5056
chr1	4127200	4127300	0.4292
chr1	4127300	4127400	0.3534
chr1	4127400	4127500	0.2371
chr1	4127500	4127600	0.3037
chr1	4127600	4127700	0.3162
chr1	4127700	4127800	0.2618
chr1	4127800	4127900	0.3111
chr1	4127900	4128000	0.2553
chr1	4128000	4128100	0.3862
chr1	4128100	4128200	0.2134
chr1	4128500	4128600	0.2354
chr1	4128600	4128700	0.2043
chr1	4128700	4128800	0.1945
chr1	4128800	4128900	0.2854
chr1	4128900	4129000	0.3277
chr1	4129000	4129100	0.3139
chr1	4129100	4129200	0.3382
chr1	4129200	4129300	0.5283
chr1	4129300	4129400	0.7657
chr1	4129400	4129500	0.5408
chr1	4129500	4129600	0.3632
chr1	4129600	4129700	0.1170
chr1	4149400	4149500	0.1055
chr1	4149500	4149600	0.0957
chr1	4202500	4202600	0.1048
chr1	4202600	4202700	0.0676
chr1	4274200	4274300	0.4731
chr1	4275300	4275400	0.1150
chr1	4275400	4275500	0.1018
chr1	4275900	4276000	0.0818
chr1	4276200	4276300	0.0859
chr1	4276800	4276900	0.0636
chr1	4298400	4298500	0.1590
chr1	4298500	4298600	0.1924
chr1	4298600	4298700	0.1488
chr1	4298700	4298800	0.1485
chr1	4298800	4298900	0.1278
chr1	4299100	4299200	0.0744
chr1	4299200	4299300	0.1079
chr1	4299300	4299400	0.1353
chr1	4299400	4299500	0.0842
chr1	4316400	4316500	0.1028
chr1	4347500	4347600	0.0720
chr1	4348100	4348200	0.0663
chr1	4348200	4348300	0.1184
chr1	4348300	4348400	0.0829
chr1	4353000	4353100	0.0666
chr1	4353100	4353200	0.0670
chr1	4353300	4353400	0.0710
chr1	4353400	4353500	0.0998
chr1	4353500	4353600	0.0812
chr1	4353600	4353700	0.1123
chr1	4370000	4370100	0.1705
chr1	4370100	4370200	0.1535
chr1	4370200	4370300	0.1647
chr1	4370300	4370400	0.1400
chr1	4370400	4370500	0.2449
chr1	4370500	4370600	0.2063
chr1	4370600	4370700	0.1390
chr1	4370700	4370800	0.1106
chr1	4373200	4373300	0.0676
chr1	4373500	4373600	0.1525
chr1	4373600	4373700	0.1113
chr1	4373700	4373800	0.1546
chr1	4382100	4382200	0.0612
chr1	4382200	4382300	0.1015
chr1	4382600	4382700	0.0676
chr1	4392900	4393000	0.0676
chr1	4395500	4395600	0.0687
chr1	4431000	4431100	0.1349
chr1	4444600	4444700	0.0656
chr1	4444700	4444800	0.2192
chr1	4444800	4444900	0.3298
chr1	4444900	4445000	0.2056
chr1	4446300	4446400	0.0988
chr1	4446400	4446500	0.3159
chr1	4459400	4459500	0.0690
chr1	4459500	4459600	0.1305
chr1	4459600	4459700	0.1799
chr1	4459700	4459800	0.1072
chr1	4475500	4475600	0.0676
chr1	4541200	4541300	0.1373
chr1	4541600	4541700	0.0967
chr1	4541700	4541800	0.1258
chr1	4541800	4541900	0.2347
chr1	4541900	4542000	0.2455
chr1	4542000	4542100	0.1718
chr1	4542100	4542200	0.2503
chr1	4542200	4542300	0.2093
chr1	4542300	4542400	0.4201
chr1	4542400	4542500	0.2997
chr1	4542500	4542600	0.2165
chr1	4542600	4542700	0.1032
chr1	4542700	4542800	0.1935
chr1	4599000	4599100	6.0803
chr1	4599100	4599200	3.9147
chr1	4636500	4636600	0.1877
chr1	4636600	4636700	0.0869
chr1	4636700	4636800	0.1109
chr1	4636800	4636900	0.1464
chr1	4636900	4637000	0.3088
chr1	4637000	4637100	0.1738
chr1	4637100	4637200	0.0785
chr1	4637200	4637300	0.1735
chr1	4637300	4637400	0.1752
chr1	4637400	4637500	0.1972
chr1	4637500	4637600	0.1373
chr1	4637600	4637700	0.0849
chr1	4638600	4638700	0.0761
chr1	4638700	4638800	0.1755
chr1	4638800	4638900	0.1346
chr1	4651700	4651800	0.0676
chr1	4651800	4651900	0.0643
chr1	4652900	4653000	0.0964
chr1	4653000	4653100	0.2584
chr1	4653100	4653200	0.1806
chr1	4653200	4653300	0.1657
chr1	4653300	4653400	0.1177
chr1	4653600	4653700	0.0676
chr1	4653800	4653900	0.0676
chr1	4654100	4654200	0.0656
chr1	4654300	4654400	0.1048
chr1	4654400	4654500	0.0798
chr1	4672900	4673000	0.0910
chr1	4673000	4673100	0.0626
chr1	4673100	4673200	0.0940
chr1	4682000	4682100	0.1025
chr1	4682600	4682700	0.1116
chr1	4717800	4717900	0.0616
chr1	4717900	4718000	0.0676
chr1	4769500	4769600	0.0812
chr1	4769600	4769700	0.1535
chr1	4769700	4769800	0.1211
chr1	4769800	4769900	0.2912
chr1	4769900	4770000	0.2760
chr1	4770000	4770100	0.1759
chr1	4770300	4770400	0.0818
chr1	4770400	4770500	0.1556
chr1	4770500	4770600	0.1475
chr1	4770600	4770700	0.3304
chr1	4770700	4770800	0.3943
chr1	4770800	4770900	0.3879
chr1	4770900	4771000	0.3984
chr1	4771000	4771100	0.1552
chr1	4771100	4771200	0.1079
chr1	4771200	4771300	0.0879
chr1	4771300	4771400	0.1096
chr1	4771400	4771500	0.1292
chr1	4771500	4771600	0.1606
chr1	4771600	4771700	0.3379
chr1	4771700	4771800	0.4434
chr1	4771800	4771900	0.3497
chr1	4771900	4772000	0.0768
chr1	4779800	4779900	0.0676
chr1	4825300	4825400	0.0622
chr1	4848900	4849000	0.0676
chr1	4851500	4851600	0.0873
chr1	4851600	4851700	0.2401
chr1	4851700	4851800	0.1505
chr1	4851800	4851900	0.2526
chr1	4851900	4852000	0.3930
chr1	4852000	4852100	0.4819
chr1	4852100	4852200	0.4863
chr1	4852200	4852300	0.4255
chr1	4852300	4852400	0.3998
chr1	4852400	4852500	0.1485
chr1	4880900	4881000	0.2344
chr1	4881000	4881100	0.5763
chr1	4881100	4881200	0.5083
chr1	4881200	4881300	0.4691
chr1	4881300	4881400	0.4978
chr1	4881400	4881500	0.6517
chr1	4881500	4881600	0.6253
chr1	4881600	4881700	0.5178
chr1	4881700	4881800	0.2408
chr1	4881800	4881900	0.1843
chr1	4881900	4882000	0.2411
chr1	4882000	4882100	0.1339
chr1	4882100	4882200	0.2560
chr1	4882200	4882300	0.2756
chr1	4882300	4882400	0.3876
chr1	4882400	4882500	0.5144
chr1	4882500	4882600	0.5858
chr1	4882600	4882700	0.5963
chr1	4882700	4882800	0.5384
chr1	4882800	4882900	0.1123
chr1	4892700	4892800	0.0643
chr1	4959500	4959600	0.8117
chr1	4959600	4959700	0.8218
chr1	4959700	4959800	0.8093
chr1	4959800	4959900	0.9997
chr1	4959900	4960000	0.9916
chr1	4960000	4960100	0.7102
chr1	4960100	4960200	0.5746
chr1	4967600	4967700	0.0988
chr1	4968200	4968300	0.1021
chr1	5010700	5010800	0.1096
chr1	5010800	5010900	0.2046
chr1	5010900	5011000	0.2472
chr1	5011000	5011100	0.1759
chr1	5011100	5011200	0.1664
chr1	5011200	5011300	0.1021
chr1	5011300	5011400	0.2557
chr1	5011400	5011500	0.2841
chr1	5011500	5011600	0.0754
chr1	5011700	5011800	0.0626
chr1	5012000	5012100	0.0653
chr1	5012100	5012200	0.1336
chr1	5012200	5012300	0.1870
chr1	5012300	5012400	0.2405
chr1	5012400	5012500	0.0947
chr1	5012600	5012700	0.1021
chr1	5013100	5013200	0.0714
chr1	5013200	5013300	0.1640
chr1	5013300	5013400	0.1424
chr1	5013500	5013600	0.0605
chr1	5017100	5017200	0.0764
chr1	5017200	5017300	0.2131
chr1	5017300	5017400	0.2763
chr1	5017400	5017500	0.2236
chr1	5017500	5017600	0.0883
chr1	5017600	5017700	0.0632
chr1	5017700	5017800	0.1305
chr1	5037200	5037300	0.0859
chr1	5037300	5037400	0.1015
chr1	5037400	5037500	0.0626
chr1	5037600	5037700	0.0889
chr1	5037700	5037800	0.0626
chr1	5073600	5073700	0.0643
chr1	5073700	5073800	0.1840
chr1	5074200	5074300	0.0616
chr1	5074300	5074400	0.1204
chr1	5074400	5074500	0.0693
chr1	5074500	5074600	0.1336
chr1	5074600	5074700	0.1962
chr1	5110800	5110900	0.1069
chr1	5110900	5111000	0.0781
chr1	5126800	5126900	0.0676
chr1	5126900	5127000	0.0676
chr1	5133500	5133600	0.3839
chr1	5133600	5133700	0.5087
chr1	5133700	5133800	0.3555
chr1	5133800	5133900	0.2993
chr1	5133900	5134000	0.4684
chr1	5134000	5134100	0.3467
chr1	5134100	5134200	0.9263
chr1	5134200	5134300	1.2886
chr1	5134300	5134400	0.9798
chr1	5134400	5134500	0.8810
chr1	5134500	5134600	0.9277
chr1	5134600	5134700	0.4339
chr1	5159400	5159500	0.0612
chr1	5159700	5159800	3.8183
chr1	5159800	5159900	0.2865
chr1	5159900	5160000	0.5800
chr1	5160000	5160100	0.6798
chr1	5160100	5160200	0.3328
chr1	5160200	5160300	0.1305
chr1	5160400	5160500	0.2050
chr1	5160500	5160600	0.5371
chr1	5160600	5160700	0.3358
chr1	5160700	5160800	0.2320
chr1	5160800	5160900	0.1728
chr1	5160900	5161000	0.3105
chr1	5161000	5161100	0.4082
chr1	5161100	5161200	0.4603
chr1	5161200	5161300	0.5888
chr1	5161300	5161400	0.5851
chr1	5161400	5161500	0.6872
chr1	5161500	5161600	0.8499
chr1	5161600	5161700	0.7464
chr1	5161700	5161800	0.3967
chr1	5161800	5161900	0.2168
chr1	5161900	5162000	0.3183
chr1	5162000	5162100	0.3984
chr1	5162100	5162200	0.4461
chr1	5162200	5162300	0.1681
chr1	5162900	5163000	0.1015
chr1	5163000	5163100	0.0622
chr1	5191900	5192000	0.0632
chr1	5230100	5230200	0.0676
chr1	5241000	5241100	0.0961
chr1	5241100	5241200	0.1052
chr1	5241200	5241300	0.0805
chr1	5241300	5241400	0.1038
chr1	5241400	5241500	0.0802
chr1	5241700	5241800	0.2080
chr1	5241800	5241900	0.1241
chr1	5241900	5242000	0.0768
chr1	5242000	5242100	0.0710
chr1	5242100	5242200	0.0737
chr1	5242700	5242800	0.0839
chr1	5242800	5242900	0.1180
chr1	5242900	5243000	0.1525
chr1	5287600	5287700	0.1174
chr1	5313800	5313900	0.0663
chr1	5313900	5314000	0.1045
chr1	5314000	5314100	0.1999
chr1	5314100	5314200	0.1559
chr1	5314200	5314300	0.0734
chr1	5314500	5314600	0.0676
chr1	5314600	5314700	0.2036
chr1	5314700	5314800	0.2435
chr1	5314800	5314900	0.2391
chr1	5314900	5315000	0.2090
chr1	5315000	5315100	0.2648
chr1	5315100	5315200	0.4336
chr1	5315200	5315300	0.4576
chr1	5315300	5315400	0.2682
chr1	5315400	5315500	0.0741
chr1	5315600	5315700	0.1968
chr1	5315700	5315800	0.2110
chr1	5315800	5315900	0.2266
chr1	5315900	5316000	0.2340
chr1	5316000	5316100	0.3446
chr1	5316100	5316200	0.3369
chr1	5316200	5316300	0.1989
chr1	5321600	5321700	0.1082
chr1	5321700	5321800	0.1103
chr1	5322000	5322100	0.1224
chr1	5323000	5323100	0.0643
chr1	5323100	5323200	0.0761
chr1	5330000	5330100	0.0609
chr1	5330600	5330700	0.1075
chr1	5340300	5340400	0.0636
chr1	5360400	5360500	0.0649
chr1	5361800	5361900	0.0660
chr1	5361900	5362000	0.1691
chr1	5362000	5362100	0.0862
chr1	5362500	5362600	0.0998
chr1	5362600	5362700	0.1623
chr1	5362700	5362800	0.2513
chr1	5362800	5362900	0.3916
chr1	5362900	5363000	0.3030
chr1	5363000	5363100	0.1218
chr1	5363100	5363200	0.3845
chr1	5363200	5363300	0.2351
chr1	5363300	5363400	0.1410
chr1	5363400	5363500	0.2039
chr1	5363500	5363600	0.2344
chr1	5363600	5363700	0.2459
chr1	5363700	5363800	0.1880
chr1	5363800	5363900	0.2736
chr1	5363900	5364000	0.1928
chr1	5364000	5364100	0.1613
chr1	5364100	5364200	0.2587
chr1	5364200	5364300	0.3189
chr1	5364300	5364400	0.1387
chr1	5406200	5406300	0.0676
chr1	5406300	5406400	0.0602
chr1	5407100	5407200	0.0676
chr1	5450800	5450900	0.6521
chr1	5450900	5451000	1.3606
chr1	5451000	5451100	1.1005
chr1	5451100	5451200	0.7116
chr1	5451200	5451300	0.5438
chr1	5451300	5451400	0.7955
chr1	5451400	5451500	0.5594
chr1	5451500	5451600	0.2932
chr1	5453400	5453500	0.0676
chr1	5465800	5465900	0.0893
chr1	5465900	5466000	0.1015
chr1	5466000	5466100	0.1160
chr1	5466100	5466200	0.1150
chr1	5466600	5466700	0.0910
chr1	5466700	5466800	0.1353
chr1	5466800	5466900	0.0717
chr1	5467100	5467200	0.0961
chr1	5467200	5467300	0.1042
chr1	5467300	5467400	0.1542
chr1	5467400	5467500	0.0676
chr1	5528800	5528900	0.0910
chr1	5528900	5529000	0.1383
chr1	5529000	5529100	0.1508
chr1	5538800	5538900	0.1130
chr1	5558200	5558300	0.5009
chr1	5558300	5558400	0.5526
chr1	5558400	5558500	0.3872
chr1	5558500	5558600	0.2523
chr1	5558600	5558700	0.2797
chr1	5558700	5558800	0.3835
chr1	5558800	5558900	0.2472
chr1	5558900	5559000	0.1177
chr1	5559000	5559100	0.2175
chr1	5559100	5559200	0.0937
chr1	5559200	5559300	0.1654
chr1	5559300	5559400	0.2699
chr1	5559400	5559500	0.3822
chr1	5559500	5559600	0.3998
chr1	5559600	5559700	0.4718
chr1	5559700	5559800	0.5587
chr1	5559800	5559900	0.3389
chr1	5597000	5597100	0.1119
chr1	5597100	5597200	0.1373
chr1	5597200	5597300	0.0947
chr1	5597500	5597600	0.1691
chr1	5597600	5597700	0.1647
chr1	5597700	5597800	0.1262
chr1	5619700	5619800	0.0693
chr1	5619800	5619900	0.0683
chr1	5620000	5620100	0.0707
chr1	5620100	5620200	0.0805
chr1	5620200	5620300	0.0676
chr1	5620500	5620600	0.0832
chr1	5620600	5620700	0.0676
chr1	5620900	5621000	0.0737
chr1	5621000	5621100	0.0714
chr1	5621500	5621600	0.1630
chr1	5621600	5621700	0.3761
chr1	5621700	5621800	0.2969
chr1	5634200	5634300	0.0616
chr1	5634300	5634400	0.0676
chr1	5634600	5634700	0.0616
chr1	5634700	5634800	0.0873
chr1	5635700	5635800	0.0812
chr1	5655300	5655400	0.0961
chr1	5655700	5655800	0.1231
chr1	5655800	5655900	0.1708
chr1	5656700	5656800	0.0676
chr1	5656800	5656900	0.0944
chr1	5664600	5664700	0.3839
chr1	5664700	5664800	0.2121
chr1	5664800	5664900	0.1495
chr1	5664900	5665000	0.2019
chr1	5665000	5665100	0.3913
chr1	5665100	5665200	0.4170
chr1	5665200	5665300	0.2435
chr1	5665300	5665400	0.2158
chr1	5665400	5665500	0.4285
chr1	5665500	5665600	0.3044
chr1	5665600	5665700	0.2959
chr1	5665700	5665800	0.2574
chr1	5665800	5665900	0.3622
chr1	5665900	5666000	0.1728
chr1	5707000	5707100	0.0619
chr1	5707100	5707200	0.3666
chr1	5707200	5707300	0.2638
chr1	5707300	5707400	0.2597
chr1	5707400	5707500	0.3385
chr1	5707500	5707600	0.2158
chr1	5707600	5707700	0.1644
chr1	5707700	5707800	0.1691
chr1	5734000	5734100	0.2219
chr1	5734100	5734200	0.3230
chr1	5734200	5734300	0.2716
chr1	5734300	5734400	0.3967
chr1	5734400	5734500	0.6267
chr1	5734500	5734600	0.5320
chr1	5734600	5734700	0.8641
chr1	5734700	5734800	1.1617
chr1	5734800	5734900	1.4523
chr1	5734900	5735000	0.9534
chr1	5735000	5735100	0.2063
chr1	5749000	5749100	0.0676
chr1	5749100	5749200	0.0616
chr1	5878400	5878500	0.0670
chr1	5917100	5917200	0.0761
chr1	5943200	5943300	0.0622
chr1	5943600	5943700	0.0802
chr1	5943700	5943800	0.1015
chr1	5943800	5943900	0.0676
chr1	5944200	5944300	0.0676
chr1	5964600	5964700	0.0900
chr1	5996100	5996200	0.0643
chr1	6006400	6006500	0.0818
chr1	6006500	6006600	0.0636
chr1	6014900	6015000	0.2050
chr1	6015000	6015100	0.1708
chr1	6015100	6015200	0.1008
chr1	6015200	6015300	0.0636
chr1	6015300	6015400	0.0954
chr1	6015400	6015500	0.1363
chr1	6015500	6015600	0.1495
chr1	6015600	6015700	0.1468
chr1	6015700	6015800	0.1458
chr1	6015800	6015900	0.1732
chr1	6015900	6016000	0.1853
chr1	6016000	6016100	0.1603
chr1	6016100	6016200	0.0693
chr1	6016200	6016300	0.0906
chr1	6043300	6043400	0.0649
chr1	6174400	6174500	0.6375
chr1	6174500	6174600	1.0041
chr1	6174600	6174700	0.8032
chr1	6174700	6174800	0.7359
chr1	6174800	6174900	0.6828
chr1	6174900	6175000	0.8276
chr1	6175000	6175100	0.5377
chr1	6175100	6175200	0.3575
chr1	6175200	6175300	0.3964
chr1	6175300	6175400	0.7001
chr1	6175400	6175500	0.9192
chr1	6175500	6175600	1.2091
chr1	6175600	6175700	1.4553
chr1	6175700	6175800	1.7908
chr1	6175800	6175900	1.3988
chr1	6175900	6176000	1.2047
chr1	6176000	6176100	0.6683
chr1	6176100	6176200	0.8103
chr1	6176200	6176300	1.1895
chr1	6176300	6176400	1.2375
chr1	6176400	6176500	1.0779
chr1	6176500	6176600	0.9057
chr1	6176600	6176700	0.8631
chr1	6176700	6176800	0.1654
chr1	6245600	6245700	0.0676
chr1	6245800	6245900	0.0676
chr1	6248200	6248300	0.0676
chr1	6281200	6281300	0.0676
chr1	6285100	6285200	0.0656
chr1	6285600	6285700	0.0676
chr1	6298300	6298400	0.0609
chr1	6353300	6353400	0.0676
chr1	6384800	6384900	0.7204
chr1	6412700	6412800	0.1143
chr1	6412800	6412900	0.0676
chr1	6433500	6433600	0.0663
chr1	6459000	6459100	0.0643
chr1	6459100	6459200	0.1106
chr1	6459200	6459300	0.0676
chr1	6473800	6473900	0.0676
chr1	6473900	6474000	0.0856
chr1	6474500	6474600	0.0663
chr1	6474600	6474700	0.0676
chr1	6497600	6497700	0.0771
chr1	6497900	6498000	0.0714
chr1	6498000	6498100	0.1187
chr1	6498100	6498200	0.1248
chr1	6498200	6498300	0.4309
chr1	6498300	6498400	0.6027
chr1	6498400	6498500	0.3216
chr1	6498500	6498600	0.2922
chr1	6498600	6498700	0.2976
chr1	6498700	6498800	0.1089
chr1	6498800	6498900	0.0859
chr1	6499100	6499200	0.1305
chr1	6505800	6505900	0.0676
chr1	6505900	6506000	0.0629
chr1	6506100	6506200	0.0737
chr1	6506200	6506300	0.0852
chr1	6506700	6506800	0.2665
chr1	6506800	6506900	0.1008
chr1	6509700	6509800	0.0727
chr1	6510300	6510400	0.0988
chr1	6510400	6510500	0.0619
chr1	6522000	6522100	0.1583
chr1	6522100	6522200	0.1262
chr1	6602800	6602900	0.0883
chr1	6602900	6603000	0.1593
chr1	6603000	6603100	0.1322
chr1	6603100	6603200	0.0944
chr1	6619100	6619200	0.2080
chr1	6619200	6619300	0.3460
chr1	6619300	6619400	0.1620
chr1	6619400	6619500	0.1035
chr1	6619500	6619600	0.0616
chr1	6619900	6620000	0.0656
chr1	6620100	6620200	0.0873
chr1	6620200	6620300	0.1414
chr1	6620300	6620400	0.0879
chr1	6620400	6620500	0.2232
chr1	6620500	6620600	0.2077
chr1	6620600	6620700	0.1032
chr1	6631800	6631900	0.0663
chr1	6631900	6632000	0.0629
chr1	6707300	6707400	0.0609
chr1	6746900	6747000	0.1319
chr1	6747000	6747100	0.1772
chr1	6747100	6747200	0.1637
chr1	6747200	6747300	0.1241
chr1	6747300	6747400	0.0933
chr1	6749100	6749200	0.2083
chr1	6749200	6749300	0.4596
chr1	6749300	6749400	0.5692
chr1	6749400	6749500	0.5814
chr1	6749500	6749600	0.7241
chr1	6749600	6749700	0.5357
chr1	6749700	6749800	0.5925
chr1	6749800	6749900	0.6105
chr1	6749900	6750000	0.3636
chr1	6750000	6750100	0.4985
chr1	6750100	6750200	0.6534
chr1	6750200	6750300	0.6294
chr1	6750300	6750400	0.3139
chr1	6848100	6848200	0.0812
chr1	6848200	6848300	0.0822
chr1	6848300	6848400	0.1228
chr1	6848400	6848500	0.0964
chr1	6848500	6848600	0.0879
chr1	6848600	6848700	0.0676
chr1	6866100	6866200	0.0778
chr1	6913800	6913900	0.0676
chr1	6940500	6940600	0.0676
chr1	6946200	6946300	0.0727
chr1	6946300	6946400	0.0981
chr1	6946400	6946500	0.0666
chr1	6946500	6946600	0.1096
chr1	6946600	6946700	0.1231
chr1	6969200	6969300	0.2909
chr1	6969300	6969400	0.3068
chr1	6969400	6969500	0.2046
chr1	6969500	6969600	0.1414
chr1	6969600	6969700	0.0984
chr1	6969900	6970000	0.1965
chr1	6970000	6970100	0.4299
chr1	6970100	6970200	0.4731
chr1	6970200	6970300	0.5080
chr1	6970300	6970400	0.4427
chr1	6991400	6991500	0.1319
chr1	6991500	6991600	0.1813
chr1	6991600	6991700	0.2438
chr1	6991700	6991800	0.3034
chr1	6991800	6991900	0.2290
chr1	6991900	6992000	0.4437
chr1	6992000	6992100	0.8279
chr1	6992100	6992200	1.1895
chr1	6992200	6992300	0.9690
chr1	6992300	6992400	0.1468
chr1	6992400	6992500	0.0724
chr1	7003700	7003800	0.0676
chr1	7019900	7020000	0.0676
chr1	7049300	7049400	0.0629
chr1	7050300	7050400	0.1001
chr1	7050400	7050500	0.1109
chr1	7050700	7050800	0.0927
chr1	7050800	7050900	0.0815
chr1	7072600	7072700	0.0609
chr1	7072900	7073000	0.0676
chr1	7104600	7104700	0.1275
chr1	7104800	7104900	0.2438
chr1	7104900	7105000	0.2472
chr1	7105000	7105100	0.2144
chr1	7105100	7105200	0.2046
chr1	7105200	7105300	0.1573
chr1	7105300	7105400	0.2327
chr1	7111500	7111600	0.1025
chr1	7111600	7111700	0.5445
chr1	7111700	7111800	0.7035
chr1	7111800	7111900	0.8252
chr1	7111900	7112000	0.7687
chr1	7112000	7112100	0.7542
chr1	7112100	7112200	0.5675
chr1	7112200	7112300	0.4400
chr1	7112300	7112400	0.2949
chr1	7113300	7113400	0.0886
chr1	7113400	7113500	0.2739
chr1	7113500	7113600	0.1160
chr1	7113600	7113700	0.0676
chr1	7114000	7114100	0.0676
chr1	7114100	7114200	0.1353
chr1	7114200	7114300	0.0622
chr1	7144700	7144800	0.0676
chr1	7145500	7145600	0.0676
chr1	7145600	7145700	0.0805
chr1	7189300	7189400	0.0683
chr1	7189400	7189500	0.2990
chr1	7189500	7189600	0.1935
chr1	7189600	7189700	0.2838
chr1	7189700	7189800	0.2158
chr1	7189800	7189900	0.2283
chr1	7189900	7190000	0.2131
chr1	7190000	7190100	0.2202
chr1	7190100	7190200	0.1914
chr1	7190200	7190300	0.3886
chr1	7190300	7190400	0.1069
chr1	7203200	7203300	0.0602
chr1	7203400	7203500	0.0913
chr1	7203700	7203800	0.1153
chr1	7203800	7203900	0.1103
chr1	7203900	7204000	0.1062
chr1	7204000	7204100	0.2466
chr1	7204100	7204200	0.4143
chr1	7204200	7204300	0.4559
chr1	7204300	7204400	0.1985
chr1	7211900	7212000	0.0724
chr1	7212000	7212100	0.1353
chr1	7213900	7214000	0.0988
chr1	7214800	7214900	0.0622
chr1	7243500	7243600	0.0788
chr1	7243600	7243700	0.0751
chr1	7278300	7278400	0.8198
chr1	7278400	7278500	0.2263
chr1	7281400	7281500	0.1059
chr1	7281500	7281600	0.0778
chr1	7281600	7281700	0.0632
chr1	7343800	7343900	0.0798
chr1	7370300	7370400	0.3737
chr1	7370400	7370500	0.4704
chr1	7370500	7370600	0.2851
chr1	7370600	7370700	0.3243
chr1	7370700	7370800	0.3440
chr1	7370800	7370900	0.2973
chr1	7370900	7371000	0.2104
chr1	7371000	7371100	0.2469
chr1	7371100	7371200	0.2865
chr1	7371200	7371300	0.3189
chr1	7371300	7371400	0.3636
chr1	7371400	7371500	0.3967
chr1	7371500	7371600	0.1708
chr1	7371600	7371700	0.3108
chr1	7372800	7372900	0.0676
chr1	7386400	7386500	0.0676
chr1	7386800	7386900	0.0676
chr1	7387000	7387100	0.0670
chr1	7387100	7387200	0.0676
chr1	7438400	7438500	0.0663
chr1	7448200	7448300	0.3538
chr1	7448300	7448400	0.9703
chr1	7448400	7448500	1.3856
chr1	7448500	7448600	0.9855
chr1	7448600	7448700	0.0893
chr1	7489500	7489600	0.5151
chr1	7489600	7489700	0.9311
chr1	7489700	7489800	0.1441
chr1	7489800	7489900	0.1596
chr1	7489900	7490000	0.6013
chr1	7490000	7490100	0.4637
chr1	7490100	7490200	0.3720
chr1	7490200	7490300	0.3081
chr1	7490300	7490400	0.2547
chr1	7490400	7490500	0.4461
chr1	7490500	7490600	0.5547
chr1	7490600	7490700	0.3781
chr1	7490700	7490800	0.2286
chr1	7490800	7490900	0.1891
chr1	7490900	7491000	0.1133
chr1	7491000	7491100	0.1238
chr1	7491100	7491200	0.2638
chr1	7491200	7491300	0.3511
chr1	7491300	7491400	0.2942
chr1	7491400	7491500	0.2597
chr1	7491500	7491600	0.2371
chr1	7491600	7491700	0.0727
chr1	7491800	7491900	0.0940
chr1	7491900	7492000	0.1475
chr1	7501900	7502000	0.1850
chr1	7502000	7502100	0.7298
chr1	7502100	7502200	0.6051
chr1	7502200	7502300	0.4880
chr1	7502300	7502400	0.5591
chr1	7502400	7502500	0.9297
chr1	7502500	7502600	0.7907
chr1	7502600	7502700	0.5712
chr1	7502700	7502800	0.6609
chr1	7502800	7502900	0.7366
chr1	7502900	7503000	0.1032
chr1	7521700	7521800	0.2834
chr1	7521800	7521900	0.5306
chr1	7521900	7522000	0.4052
chr1	7522000	7522100	0.3764
chr1	7522100	7522200	0.3531
chr1	7522200	7522300	0.3281
chr1	7522300	7522400	0.4329
chr1	7522400	7522500	0.1583
chr1	7530100	7530200	0.0795
chr1	7530200	7530300	0.0815
chr1	7556000	7556100	0.0632
chr1	7571300	7571400	0.0676
chr1	7571400	7571500	0.2919
chr1	7571500	7571600	0.1491
chr1	7571600	7571700	0.1380
chr1	7571800	7571900	0.1420
chr1	7571900	7572000	0.3693
chr1	7572000	7572100	0.3240
chr1	7572100	7572200	0.2922
chr1	7572200	7572300	0.0781
chr1	7577600	7577700	0.1248
chr1	7577700	7577800	0.1028
chr1	7577800	7577900	0.0917
chr1	7577900	7578000	0.1184
chr1	7578000	7578100	0.1262
chr1	7578100	7578200	0.1353
chr1	7578200	7578300	0.1417
chr1	7578300	7578400	0.1938
chr1	7578400	7578500	0.2215
chr1	7578600	7578700	0.0781
chr1	7578700	7578800	0.1437
chr1	7597000	7597100	0.1305
chr1	7597100	7597200	0.0636
chr1	7597600	7597700	0.0886
chr1	7601300	7601400	0.1177
chr1	7601700	7601800	0.0771
chr1	7627200	7627300	0.0910
chr1	7627300	7627400	0.1305
chr1	7627400	7627500	0.0991
chr1	7627500	7627600	0.0873
chr1	7627600	7627700	0.0676
chr1	7627800	7627900	0.1353
chr1	7627900	7628000	0.1241
chr1	7628000	7628100	0.0768
chr1	7628100	7628200	0.0656
chr1	7667400	7667500	0.1123
chr1	7667500	7667600	0.1109
chr1	7668200	7668300	0.0676
chr1	7708300	7708400	0.0676
chr1	7718700	7718800	0.0609
chr1	7719100	7719200	0.0971
chr1	7719400	7719500	4.6388
chr1	7719500	7719600	5.7874
chr1	7719600	7719700	0.3294
chr1	7748800	7748900	0.0622
chr1	7748900	7749000	0.0663
chr1	7749100	7749200	0.0680
chr1	7749200	7749300	0.0879
chr1	7749700	7749800	0.0639
chr1	7754200	7754300	0.0774
chr1	7754300	7754400	0.1160
chr1	7754400	7754500	0.1353
chr1	7754900	7755000	0.0676
chr1	7755300	7755400	0.0785
chr1	7769800	7769900	0.1082
chr1	7797400	7797500	0.0676
chr1	7797700	7797800	0.0676
[truncated: 29,955 more rows]
