# Supplementary material for: ECCsplorer: a pipeline to detect extrachromosomal circular DNA (eccDNA) from next-generation sequencing data
Source: BMC Bioinformatics. 2022 Jan 14;23:40. doi: 10.1186/s12859-021-04545-2 (PMC8760651; doi:10.1186/s12859-021-04545-2)
Supplement: Supplementary file 4 — Additional file 4. Data: Data underlying the plots in Figures 1–3. Results from comparison of tools using H. sapiens data can be found in Supp. Info. 4: Supplementary Data (Data_Fig_3b_comparison… 2 files). [file 12859_2021_4545_MOESM4_ESM.zip › Data_Fig_3b_comparison_CM_with_Mol-ECC.csv]

chr	start	end	quality	method	chr	start	end	quality	method	overlap [bp]
chr16	131200	131345	39	CM	.	-1	-1	.	.	0
chr16	151484	151654	41	CM	.	-1	-1	.	.	0
chr16	304719	304820	4	CM	chr16	299908	305797	lconf	ECC	101
chr16	355950	358478	140	CM	chr16	336882	365407	lconf	ECC	2528
chr16	356211	356609	133	CM	chr16	336882	365407	lconf	ECC	398
chr16	356862	357257	144	CM	chr16	336882	365407	lconf	ECC	395
chr16	437973	438683	110	CM	chr16	429744	438871	lconf	ECC	710
chr16	437974	438852	100	CM	chr16	429744	438871	lconf	ECC	878
chr16	437989	438909	420	CM	chr16	429744	438871	lconf	ECC	882
chr16	517830	518030	0	CM	.	-1	-1	.	.	0
chr16	615985	616086	4	CM	.	-1	-1	.	.	0
chr16	749416	749516	4	CM	.	-1	-1	.	.	0
chr16	1303981	1308314	4	CM	.	-1	-1	.	.	0
chr16	1305186	1305341	9	CM	.	-1	-1	.	.	0
chr16	1329228	1329352	35	CM	.	-1	-1	.	.	0
chr16	1473459	1473725	5	CM	.	-1	-1	.	.	0
chr16	1799103	1799224	6	CM	.	-1	-1	.	.	0
chr16	1931661	1931781	6	CM	.	-1	-1	.	.	0
chr16	2154375	2154533	0	CM	.	-1	-1	.	.	0
chr16	2510292	2510528	4	CM	chr16	2510291	2510529	lconf	ECC	236
chr16	2510312	2510529	4	CM	chr16	2510291	2510529	lconf	ECC	217
chr16	2848700	2848801	4	CM	chr16	2843119	2848853	lconf	ECC	101
chr16	2978546	2978680	3	CM	.	-1	-1	.	.	0
chr16	3250851	3250969	15	CM	.	-1	-1	.	.	0
chr16	3272960	3273142	8	CM	.	-1	-1	.	.	0
chr16	3288135	3288316	5	CM	.	-1	-1	.	.	0
chr16	3370310	3370430	6	CM	.	-1	-1	.	.	0
chr16	3371834	3371949	28	CM	.	-1	-1	.	.	0
chr16	3619706	3619841	1	CM	chr16	3619585	3636877	lconf	ECC	135
chr16	4065595	4065775	12	CM	.	-1	-1	.	.	0
chr16	4065923	4066116	20	CM	.	-1	-1	.	.	0
chr16	4267139	4267252	38	CM	chr16	4261249	4267234	lconf	ECC	95
chr16	4606109	4606383	0	CM	.	-1	-1	.	.	0
chr16	4757497	4757597	3	CM	chr16	4750724	4778757	lconf	ECC	100
chr16	4762562	4762662	4	CM	chr16	4750724	4778757	lconf	ECC	100
chr16	4817161	4817976	15	CM	.	-1	-1	.	.	0
chr16	4817161	4818058	12	CM	.	-1	-1	.	.	0
chr16	4817165	4818099	12	CM	.	-1	-1	.	.	0
chr16	4817381	4818099	10	CM	.	-1	-1	.	.	0
chr16	5082414	5082560	2	CM	.	-1	-1	.	.	0
chr16	5085957	5086156	0	CM	.	-1	-1	.	.	0
chr16	5092902	5094220	3	CM	.	-1	-1	.	.	0
chr16	5172446	5172601	12	CM	chr16	5172445	5172601	lconf	ECC	155
chr16	6565563	6565672	24	CM	chr16	6565649	6567838	lconf	ECC	23
chr16	6643871	6644105	0	CM	.	-1	-1	.	.	0
chr16	7832629	7832756	14	CM	.	-1	-1	.	.	0
chr16	7971503	7971908	0	CM	.	-1	-1	.	.	0
chr16	8018889	8018990	18	CM	.	-1	-1	.	.	0
chr16	8507561	8507661	4	CM	.	-1	-1	.	.	0
chr16	8732779	8732833	0	CM	.	-1	-1	.	.	0
chr16	8998872	8998990	16	CM	chr16	8998644	9004965	lconf	ECC	118
chr16	9038247	9038361	3	CM	chr16	9038318	9055599	lconf	ECC	43
chr16	9250870	9250915	9	CM	.	-1	-1	.	.	0
chr16	9297005	9297189	10	CM	.	-1	-1	.	.	0
chr16	9348480	9348612	12	CM	.	-1	-1	.	.	0
chr16	9350157	9350309	42	CM	.	-1	-1	.	.	0
chr16	9370765	9370874	115	CM	.	-1	-1	.	.	0
chr16	9465943	9466046	12	CM	.	-1	-1	.	.	0
chr16	10243253	10243353	4	CM	.	-1	-1	.	.	0
chr16	10414753	10418168	0	CM	.	-1	-1	.	.	0
chr16	10486009	10494935	0	CM	.	-1	-1	.	.	0
chr16	10548863	10551178	8	CM	chr16	10548863	10551178	lconf	ECC	2315
chr16	10548996	10551184	3	CM	chr16	10548863	10551178	lconf	ECC	2182
chr16	11025208	11025308	4	CM	.	-1	-1	.	.	0
chr16	11025358	11025458	4	CM	.	-1	-1	.	.	0
chr16	11033073	11033173	3	CM	.	-1	-1	.	.	0
chr16	11034227	11034349	6	CM	.	-1	-1	.	.	0
chr16	11036084	11036184	4	CM	.	-1	-1	.	.	0
chr16	11039222	11039322	4	CM	.	-1	-1	.	.	0
chr16	11044425	11044525	4	CM	.	-1	-1	.	.	0
chr16	11077292	11077483	15	CM	.	-1	-1	.	.	0
chr16	11426170	11426277	4	CM	.	-1	-1	.	.	0
chr16	11531952	11532055	24	CM	.	-1	-1	.	.	0
chr16	11669065	11669596	0	CM	.	-1	-1	.	.	0
chr16	11755885	11756030	78	CM	.	-1	-1	.	.	0
chr16	11987077	11987177	5	CM	chr16	11984848	11991755	lconf	ECC	100
chr16	12264500	12264553	4	CM	.	-1	-1	.	.	0
chr16	12749891	12749998	4	CM	.	-1	-1	.	.	0
chr16	12755365	12755465	22	CM	.	-1	-1	.	.	0
chr16	13104110	13104692	0	CM	.	-1	-1	.	.	0
chr16	13196213	13196349	5	CM	chr16	13196195	13196893	lconf	ECC	136
chr16	13259756	13259901	16	CM	.	-1	-1	.	.	0
chr16	13365661	13365761	6	CM	.	-1	-1	.	.	0
chr16	13593565	13593676	3	CM	.	-1	-1	.	.	0
chr16	13837985	13838135	8	CM	.	-1	-1	.	.	0
chr16	13968631	13968736	4	CM	.	-1	-1	.	.	0
chr16	14091713	14091846	4	CM	chr16	14084403	14091714	lconf	ECC	1
chr16	14091715	14091836	8	CM	.	-1	-1	.	.	0
chr16	14386892	14387077	9	CM	.	-1	-1	.	.	0
chr16	14768441	14768807	22	CM	chr16	14768442	14768810	lconf	ECC	365
chr16	15027495	15027595	3	CM	chr16	15016678	15027828	lconf	ECC	100
chr16	15520565	15520725	9	CM	.	-1	-1	.	.	0
chr16	15522678	15522784	3	CM	.	-1	-1	.	.	0
chr16	15978570	15981804	3	CM	.	-1	-1	.	.	0
chr16	16200262	16200822	0	CM	.	-1	-1	.	.	0
chr16	16984454	16984640	5	CM	.	-1	-1	.	.	0
chr16	17112902	17113012	6	CM	.	-1	-1	.	.	0
chr16	17124091	17124794	4	CM	.	-1	-1	.	.	0
chr16	17370302	17370513	0	CM	.	-1	-1	.	.	0
chr16	17446112	17446356	4	CM	.	-1	-1	.	.	0
chr16	17533676	17533839	2	CM	.	-1	-1	.	.	0
chr16	17733594	17733792	1244	CM	chr16	17732804	17733793	lconf	ECC	198
chr16	17872019	17872120	4	CM	.	-1	-1	.	.	0
chr16	18067385	18067485	3	CM	.	-1	-1	.	.	0
chr16	18745325	18745433	4	CM	chr16	18745426	18752763	lconf	ECC	7
chr16	19779727	19779797	0	CM	.	-1	-1	.	.	0
chr16	19936887	19937007	4	CM	.	-1	-1	.	.	0
chr16	20037235	20037386	8	CM	.	-1	-1	.	.	0
chr16	20113236	20113752	0	CM	.	-1	-1	.	.	0
chr16	20261384	20261712	0	CM	.	-1	-1	.	.	0
chr16	20272938	20274952	52	CM	chr16	20272938	20275455	lconf	ECC	2014
chr16	20272939	20274648	28	CM	chr16	20272938	20275455	lconf	ECC	1709
chr16	20272939	20274952	60	CM	chr16	20272938	20275455	lconf	ECC	2013
chr16	20404525	20404739	4	CM	.	-1	-1	.	.	0
chr16	20615174	20615343	3	CM	.	-1	-1	.	.	0
chr16	20616161	20616261	4	CM	.	-1	-1	.	.	0
chr16	20645088	20645269	0	CM	.	-1	-1	.	.	0
chr16	20773802	20773916	3	CM	.	-1	-1	.	.	0
chr16	21109378	21109528	3	CM	.	-1	-1	.	.	0
chr16	21312422	21312654	5	CM	.	-1	-1	.	.	0
chr16	21313406	21313506	4	CM	.	-1	-1	.	.	0
chr16	21573447	21573547	8	CM	.	-1	-1	.	.	0
chr16	21578748	21581873	9	CM	chr16	21576518	21586514	lconf	ECC	3125
chr16	21580229	21580428	8	CM	chr16	21576518	21586514	lconf	ECC	199
chr16	21728934	21729034	4	CM	chr16	21727344	21733735	lconf	ECC	100
chr16	21732368	21732468	4	CM	chr16	21727344	21733735	lconf	ECC	100
chr16	21732596	21732696	4	CM	chr16	21727344	21733735	lconf	ECC	100
chr16	21822424	21822565	15	CM	chr16	21808766	21824303	lconf	ECC	141
chr16	22175593	22175810	6	CM	chr16	22168197	22182434	lconf	ECC	217
chr16	22695284	22695384	4	CM	.	-1	-1	.	.	0
chr16	22715355	22715513	4	CM	.	-1	-1	.	.	0
chr16	23055950	23056051	4	CM	.	-1	-1	.	.	0
chr16	23060268	23060368	4	CM	.	-1	-1	.	.	0
chr16	23472453	23472608	0	CM	.	-1	-1	.	.	0
chr16	23703850	23704462	0	CM	.	-1	-1	.	.	0
chr16	23958418	23958519	6	CM	.	-1	-1	.	.	0
chr16	24414376	24414478	4	CM	.	-1	-1	.	.	0
chr16	24453455	24453555	4	CM	.	-1	-1	.	.	0
chr16	24497354	24498044	0	CM	.	-1	-1	.	.	0
chr16	24591090	24591192	3	CM	.	-1	-1	.	.	0
chr16	24876098	24876302	0	CM	.	-1	-1	.	.	0
chr16	25315707	25315807	4	CM	.	-1	-1	.	.	0
chr16	25326435	25326535	4	CM	.	-1	-1	.	.	0
chr16	25448727	25448972	6	CM	.	-1	-1	.	.	0
chr16	25601984	25602317	4	CM	.	-1	-1	.	.	0
chr16	26006874	26006984	3	CM	.	-1	-1	.	.	0
chr16	26619779	26619879	4	CM	.	-1	-1	.	.	0
chr16	26695370	26695439	4	CM	.	-1	-1	.	.	0
chr16	26695700	26695800	4	CM	.	-1	-1	.	.	0
chr16	27122602	27122703	3	CM	.	-1	-1	.	.	0
chr16	27588150	27588250	4	CM	.	-1	-1	.	.	0
chr16	27603154	27603254	4	CM	.	-1	-1	.	.	0
chr16	27656525	27656625	6	CM	.	-1	-1	.	.	0
chr16	27709048	27709234	3	CM	.	-1	-1	.	.	0
chr16	27808945	27815382	0	CM	.	-1	-1	.	.	0
chr16	28214131	28214232	4	CM	chr16	28205991	28226517	lconf	ECC	101
chr16	28224515	28224613	30	CM	chr16	28205991	28226517	lconf	ECC	98
chr16	28485315	28485416	4	CM	chr16	28484586	28493245	lconf	ECC	101
chr16	28546268	28546959	0	CM	.	-1	-1	.	.	0
chr16	28563718	28563836	4	CM	chr16	28562825	28573197	lconf	ECC	118
chr16	28891344	28891522	6	CM	.	-1	-1	.	.	0
chr16	28957116	28957217	4	CM	.	-1	-1	.	.	0
chr16	29005021	29005138	3	CM	.	-1	-1	.	.	0
chr16	29605372	29605567	100	CM	chr16	29604762	29605568	lconf	ECC	195
chr16	29731670	29731896	0	CM	.	-1	-1	.	.	0
chr16	29788429	29788595	7	CM	.	-1	-1	.	.	0
chr16	29881643	29881909	3	CM	.	-1	-1	.	.	0
chr16	29892841	29893506	2	CM	chr16	29882675	29893103	lconf	ECC	262
chr16	29952398	29952800	0	CM	chr16	29952510	29955518	lconf	ECC	290
chr16	30038485	30038693	8	CM	chr16	30033791	30046001	lconf	ECC	208
chr16	30133874	30138258	15	CM	chr16	30127869	30138466	lconf	ECC	4384
chr16	30134031	30138299	6	CM	chr16	30127869	30138466	lconf	ECC	4268
chr16	30135272	30135372	6	CM	chr16	30127869	30138466	lconf	ECC	100
chr16	30137496	30137597	6	CM	chr16	30127869	30138466	lconf	ECC	101
chr16	30460035	30460198	5	CM	chr16	30455582	30481287	lconf	ECC	163
chr16	30497267	30497569	4	CM	.	-1	-1	.	.	0
chr16	30656852	30657155	60	CM	chr16	30656851	30671486	lconf	ECC	303
chr16	30789306	30789404	3	CM	.	-1	-1	.	.	0
chr16	30848890	30849036	4	CM	.	-1	-1	.	.	0
chr16	30851905	30852005	4	CM	.	-1	-1	.	.	0
chr16	30911565	30911785	188	CM	chr16	30905748	30919104	lconf	ECC	220
chr16	31293558	31293676	8	CM	.	-1	-1	.	.	0
chr16	31612841	31612954	3	CM	.	-1	-1	.	.	0
chr16	31929054	31929159	3	CM	.	-1	-1	.	.	0
chr16	32096337	32096831	0	CM	.	-1	-1	.	.	0
chr16	32484706	32485047	10	CM	.	-1	-1	.	.	0
chr16	32485471	32485584	4	CM	.	-1	-1	.	.	0
chr16	32486009	32486166	4	CM	.	-1	-1	.	.	0
chr16	32499024	32499124	4	CM	chr16	32498297	32506249	conf	Mol	100
chr16	32502676	32503015	0	CM	chr16	32498297	32506249	conf	Mol	339
chr16	32508578	32512449	6	CM	.	-1	-1	.	.	0
chr16	32509296	32509503	6	CM	.	-1	-1	.	.	0
chr16	32532057	32532213	12	CM	.	-1	-1	.	.	0
chr16	32564763	32564934	0	CM	.	-1	-1	.	.	0
chr16	32839233	32839333	4	CM	.	-1	-1	.	.	0
chr16	33694443	33694546	3	CM	.	-1	-1	.	.	0
chr16	33722481	33722630	4	CM	.	-1	-1	.	.	0
chr16	33723970	33725739	3	CM	.	-1	-1	.	.	0
chr16	33810173	33810912	27	CM	chr16	33810173	33810912	lconf	ECC	739
chr16	33810174	33810860	30	CM	chr16	33810173	33810912	lconf	ECC	686
chr16	33810174	33810912	27	CM	chr16	33810173	33810912	lconf	ECC	738
chr16	33918506	33918606	4	CM	.	-1	-1	.	.	0
chr16	34085150	34085298	4	CM	.	-1	-1	.	.	0
chr16	34104656	34104850	10	CM	.	-1	-1	.	.	0
chr16	34105885	34106251	72	CM	.	-1	-1	.	.	0
chr16	34106988	34107126	9	CM	.	-1	-1	.	.	0
chr16	34113318	34113406	0	CM	.	-1	-1	.	.	0
chr16	34148478	34148663	30	CM	.	-1	-1	.	.	0
chr16	34161747	34161922	50	CM	.	-1	-1	.	.	0
chr16	34166632	34166834	4	CM	.	-1	-1	.	.	0
chr16	34169164	34173626	4	CM	.	-1	-1	.	.	0
chr16	34184567	34184781	3	CM	chr16	34183381	34213655	lconf	ECC	214
chr16	34184612	34184781	3	CM	chr16	34183381	34213655	lconf	ECC	169
chr16	34193470	34193630	12	CM	chr16	34183381	34213655	lconf	ECC	160
chr16	34193873	34194042	4	CM	chr16	34183381	34213655	lconf	ECC	169
chr16	34195626	34195819	22	CM	chr16	34183381	34213655	lconf	ECC	193
chr16	34195626	34195866	62	CM	chr16	34183381	34213655	lconf	ECC	240
chr16	34208572	34208739	4	CM	chr16	34183381	34213655	lconf	ECC	167
chr16	34210788	34210948	6	CM	chr16	34183381	34213655	lconf	ECC	160
chr16	34218970	34219253	8	CM	.	-1	-1	.	.	0
chr16	34222339	34222479	42	CM	.	-1	-1	.	.	0
chr16	34226387	34226630	18	CM	.	-1	-1	.	.	0
chr16	34243706	34243970	14	CM	.	-1	-1	.	.	0
chr16	34244412	34244699	26	CM	.	-1	-1	.	.	0
chr16	34244474	34244699	27	CM	.	-1	-1	.	.	0
chr16	34248432	34248566	24	CM	.	-1	-1	.	.	0
chr16	34251872	34252312	8	CM	.	-1	-1	.	.	0
chr16	34253030	34253143	12	CM	.	-1	-1	.	.	0
chr16	34258159	34258259	4	CM	.	-1	-1	.	.	0
chr16	34271080	34271248	10	CM	.	-1	-1	.	.	0
chr16	34272049	34272684	0	CM	.	-1	-1	.	.	0
chr16	34272919	34273106	12	CM	.	-1	-1	.	.	0
chr16	34277151	34277386	30	CM	.	-1	-1	.	.	0
chr16	34612046	34612262	4	CM	chr16	34612200	34625916	lconf	ECC	62
chr16	34618841	34619044	51	CM	chr16	34612200	34625916	lconf	ECC	203
chr16	34622502	34622802	8	CM	chr16	34612200	34625916	lconf	ECC	300
chr16	34625004	34625330	60	CM	chr16	34612200	34625916	lconf	ECC	326
chr16	34729355	34729606	116	CM	.	-1	-1	.	.	0
chr16	34729984	34730324	42	CM	chr16	34730052	34730770	lconf	ECC	272
chr16	34730079	34730324	30	CM	chr16	34730052	34730770	lconf	ECC	245
chr16	35953183	35953316	6	CM	chr16	35943778	35964423	lconf	ECC	133
chr16	35966596	35966754	7	CM	.	-1	-1	.	.	0
chr16	35967884	35967995	3	CM	.	-1	-1	.	.	0
chr16	35979304	35979404	4	CM	.	-1	-1	.	.	0
chr16	35981890	35982009	6	CM	.	-1	-1	.	.	0
chr16	35981890	35982012	12	CM	.	-1	-1	.	.	0
chr16	35982599	35982939	4	CM	.	-1	-1	.	.	0
chr16	35986840	35993938	12	CM	.	-1	-1	.	.	0
chr16	35989465	35989700	8	CM	.	-1	-1	.	.	0
chr16	35993540	35993640	6	CM	.	-1	-1	.	.	0
chr16	35993831	35993938	6	CM	.	-1	-1	.	.	0
chr16	35994656	35994930	6	CM	.	-1	-1	.	.	0
chr16	35994783	35994930	4	CM	.	-1	-1	.	.	0
chr16	35996068	35996406	9	CM	.	-1	-1	.	.	0
chr16	35998134	35998326	10	CM	.	-1	-1	.	.	0
chr16	36004500	36004676	6	CM	.	-1	-1	.	.	0
chr16	36005235	36005393	24	CM	.	-1	-1	.	.	0
chr16	36031834	36032197	39	CM	.	-1	-1	.	.	0
chr16	36041288	36041414	20	CM	.	-1	-1	.	.	0
chr16	36045978	36046660	8	CM	.	-1	-1	.	.	0
chr16	36052137	36052244	3	CM	.	-1	-1	.	.	0
chr16	36052330	36052451	123	CM	.	-1	-1	.	.	0
chr16	36053988	36054104	9	CM	.	-1	-1	.	.	0
chr16	36057604	36057801	8	CM	.	-1	-1	.	.	0
chr16	36058272	36058395	4	CM	.	-1	-1	.	.	0
chr16	36059585	36059836	0	CM	.	-1	-1	.	.	0
chr16	36070792	36070919	15	CM	.	-1	-1	.	.	0
chr16	36086191	36086334	5	CM	.	-1	-1	.	.	0
chr16	36328734	36328897	12	CM	.	-1	-1	.	.	0
chr16	36336099	36336284	14	CM	.	-1	-1	.	.	0
chr16	36345097	36345247	18	CM	.	-1	-1	.	.	0
chr16	36840130	36840378	16	CM	.	-1	-1	.	.	0
chr16	46512608	46512708	5	CM	.	-1	-1	.	.	0
chr16	46706382	46706547	0	CM	.	-1	-1	.	.	0
chr16	46761895	46766224	1	CM	.	-1	-1	.	.	0
chr16	47708541	47708641	0	CM	.	-1	-1	.	.	0
chr16	47756512	47756652	3	CM	.	-1	-1	.	.	0
chr16	47813481	47813634	313	CM	chr16	47799442	47813502	lconf	ECC	21
chr16	47950801	47950924	8	CM	chr16	47949150	47954188	lconf	ECC	123
chr16	48226485	48226703	0	CM	.	-1	-1	.	.	0
chr16	48465483	48465583	4	CM	.	-1	-1	.	.	0
chr16	48595633	48596322	7	CM	.	-1	-1	.	.	0
chr16	48664323	48664635	0	CM	.	-1	-1	.	.	0
chr16	48756111	48756231	3	CM	.	-1	-1	.	.	0
chr16	49209795	49209896	4	CM	.	-1	-1	.	.	0
chr16	49231082	49231639	0	CM	.	-1	-1	.	.	0
chr16	49357205	49357520	620	CM	chr16	49357204	49357520	lconf	ECC	315
chr16	49618565	49618679	6	CM	.	-1	-1	.	.	0
chr16	49929449	49929667	0	CM	.	-1	-1	.	.	0
chr16	50009154	50009255	4	CM	.	-1	-1	.	.	0
chr16	50343531	50343643	4	CM	.	-1	-1	.	.	0
chr16	50486186	50486315	3	CM	.	-1	-1	.	.	0
chr16	50496233	50496437	7	CM	.	-1	-1	.	.	0
chr16	50667205	50667322	0	CM	.	-1	-1	.	.	0
chr16	50703205	50703305	4	CM	.	-1	-1	.	.	0
chr16	51377371	51377471	4	CM	.	-1	-1	.	.	0
chr16	51421616	51421754	9	CM	.	-1	-1	.	.	0
chr16	51422442	51422512	3	CM	.	-1	-1	.	.	0
chr16	51533580	51533757	7	CM	.	-1	-1	.	.	0
chr16	51773540	51773645	6	CM	.	-1	-1	.	.	0
chr16	51998186	51998290	3	CM	.	-1	-1	.	.	0
chr16	52013121	52013275	424	CM	.	-1	-1	.	.	0
chr16	52013121	52013417	393	CM	.	-1	-1	.	.	0
chr16	52333670	52333770	4	CM	.	-1	-1	.	.	0
chr16	52889525	52889625	6	CM	.	-1	-1	.	.	0
chr16	53185738	53186310	0	CM	.	-1	-1	.	.	0
chr16	53336568	53336699	3	CM	.	-1	-1	.	.	0
chr16	53388722	53393770	0	CM	.	-1	-1	.	.	0
chr16	53590820	53590920	4	CM	.	-1	-1	.	.	0
chr16	53977626	53977726	4	CM	.	-1	-1	.	.	0
chr16	53981112	53981212	4	CM	.	-1	-1	.	.	0
chr16	54264341	54264925	0	CM	chr16	54248058	54267003	lconf	ECC	584
chr16	54702520	54702756	79	CM	.	-1	-1	.	.	0
chr16	54959821	54959921	4	CM	.	-1	-1	.	.	0
chr16	55440800	55440892	0	CM	.	-1	-1	.	.	0
chr16	55445630	55445730	4	CM	.	-1	-1	.	.	0
chr16	55448379	55448509	0	CM	.	-1	-1	.	.	0
chr16	55812141	55812241	6	CM	.	-1	-1	.	.	0
chr16	55821513	55822568	6	CM	.	-1	-1	.	.	0
chr16	55909549	55909603	0	CM	.	-1	-1	.	.	0
chr16	55921005	55921594	0	CM	.	-1	-1	.	.	0
chr16	55989424	55989559	0	CM	chr16	55989194	55989572	lconf	ECC	135
chr16	56076664	56076857	3	CM	.	-1	-1	.	.	0
chr16	56103357	56103540	4	CM	.	-1	-1	.	.	0
chr16	56107890	56107990	4	CM	.	-1	-1	.	.	0
chr16	56161159	56161179	0	CM	.	-1	-1	.	.	0
chr16	56721473	56721574	4	CM	.	-1	-1	.	.	0
chr16	56902862	56902962	3	CM	chr16	56898399	56914051	lconf	ECC	100
chr16	57064652	57064915	0	CM	.	-1	-1	.	.	0
chr16	57395458	57395495	4	CM	.	-1	-1	.	.	0
chr16	57782039	57782139	4	CM	.	-1	-1	.	.	0
chr16	58143314	58143414	4	CM	chr16	58133800	58149208	lconf	ECC	100
chr16	58218489	58218640	4	CM	.	-1	-1	.	.	0
chr16	58352310	58352502	971	CM	chr16	58334154	58352503	lconf	ECC	192
chr16	58418418	58423568	1	CM	.	-1	-1	.	.	0
chr16	58441164	58441328	20	CM	chr16	58440861	58441351	lconf	ECC	164
chr16	58650698	58650992	0	CM	.	-1	-1	.	.	0
chr16	58685973	58686407	0	CM	chr16	58685739	58686033	lconf	ECC	60
chr16	58876552	58876653	6	CM	.	-1	-1	.	.	0
chr16	58920622	58920730	8	CM	.	-1	-1	.	.	0
chr16	59334017	59334206	0	CM	.	-1	-1	.	.	0
chr16	59731961	59732338	0	CM	.	-1	-1	.	.	0
chr16	59836065	59836177	4	CM	.	-1	-1	.	.	0
chr16	59992125	59992435	0	CM	.	-1	-1	.	.	0
chr16	60322566	60322671	6	CM	chr16	60313309	60330778	lconf	ECC	105
chr16	60486676	60487043	3	CM	.	-1	-1	.	.	0
chr16	62557089	62557555	0	CM	.	-1	-1	.	.	0
chr16	62953589	62955736	24	CM	chr16	62953589	62955736	lconf	ECC	2147
chr16	63127604	63127712	8	CM	.	-1	-1	.	.	0
chr16	63634198	63634298	4	CM	.	-1	-1	.	.	0
chr16	63686105	63686232	8	CM	.	-1	-1	.	.	0
chr16	63801388	63801673	0	CM	.	-1	-1	.	.	0
chr16	64178857	64178957	12	CM	.	-1	-1	.	.	0
chr16	64628241	64628284	4	CM	.	-1	-1	.	.	0
chr16	64687819	64691067	0	CM	.	-1	-1	.	.	0
chr16	65063105	65064906	12	CM	chr16	65063104	65065484	lconf	ECC	1801
chr16	65063105	65065484	48	CM	chr16	65063104	65065484	lconf	ECC	2379
chr16	65193526	65194063	0	CM	.	-1	-1	.	.	0
chr16	65695528	65695708	14	CM	.	-1	-1	.	.	0
chr16	66647013	66647123	12	CM	.	-1	-1	.	.	0
chr16	66680593	66680693	6	CM	chr16	66680622	66682255	lconf	ECC	71
chr16	66687858	66697495	0	CM	chr16	66686335	66695158	lconf	ECC	7300
chr16	66710926	66711156	4	CM	chr16	66709828	66725131	lconf	ECC	230
chr16	66909227	66909407	0	CM	.	-1	-1	.	.	0
chr16	66922763	66922928	2	CM	.	-1	-1	.	.	0
chr16	67090602	67090703	6	CM	.	-1	-1	.	.	0
chr16	67986399	67986796	12	CM	chr16	67986426	67986721	lconf	ECC	295
chr16	68038454	68038555	3	CM	.	-1	-1	.	.	0
chr16	68202645	68202843	4	CM	chr16	68202627	68208611	lconf	ECC	198
chr16	68527669	68527792	0	CM	.	-1	-1	.	.	0
chr16	68684509	68684886	4	CM	chr16	68675635	68696494	lconf	ECC	377
chr16	68704026	68704207	33	CM	.	-1	-1	.	.	0
chr16	68726580	68726680	3	CM	.	-1	-1	.	.	0
chr16	68877358	68877715	9	CM	.	-1	-1	.	.	0
chr16	69024396	69024529	9	CM	.	-1	-1	.	.	0
chr16	69206596	69206793	0	CM	.	-1	-1	.	.	0
chr16	69224214	69224315	4	CM	.	-1	-1	.	.	0
chr16	69740847	69741089	22	CM	chr16	69721804	69746757	lconf	ECC	242
chr16	69753074	69753179	6	CM	.	-1	-1	.	.	0
chr16	69784144	69784316	6	CM	chr16	69779090	69790804	lconf	ECC	172
chr16	69978466	69978566	6	CM	.	-1	-1	.	.	0
chr16	70320677	70320851	3	CM	chr16	70293004	70324949	lconf	ECC	174
chr16	70476107	70476292	10	CM	chr16	70476290	70481061	lconf	ECC	2
chr16	70855449	70855487	4	CM	.	-1	-1	.	.	0
chr16	70856310	70856410	4	CM	.	-1	-1	.	.	0
chr16	70869575	70869675	4	CM	.	-1	-1	.	.	0
chr16	70957455	70957554	8	CM	chr16	70944933	70957552	lconf	ECC	97
chr16	70957455	70957595	6	CM	chr16	70944933	70957552	lconf	ECC	97
chr16	71096572	71099351	2	CM	chr16	71096572	71099351	lconf	ECC	2779
chr16	71599045	71599208	9	CM	chr16	71595415	71605912	lconf	ECC	163
chr16	72273486	72273615	0	CM	.	-1	-1	.	.	0
chr16	72313482	72313582	4	CM	.	-1	-1	.	.	0
chr16	72543947	72544049	12	CM	chr16	72543198	72549254	lconf	ECC	102
chr16	72710615	72710717	6	CM	.	-1	-1	.	.	0
chr16	73090613	73090720	3	CM	.	-1	-1	.	.	0
chr16	73810717	73810911	4	CM	.	-1	-1	.	.	0
chr16	73842058	73842223	6	CM	.	-1	-1	.	.	0
chr16	74361163	74361398	23	CM	chr16	74361365	74368643	lconf	ECC	33
chr16	74670919	74671245	0	CM	.	-1	-1	.	.	0
chr16	74670951	74671235	5	CM	.	-1	-1	.	.	0
chr16	74809432	74809532	4	CM	.	-1	-1	.	.	0
chr16	74905280	74905381	4	CM	.	-1	-1	.	.	0
chr16	74990024	74990782	0	CM	.	-1	-1	.	.	0
chr16	75624532	75624628	9	CM	chr16	75624008	75636848	lconf	ECC	96
chr16	75629045	75629145	4	CM	chr16	75624008	75636848	lconf	ECC	100
chr16	75636188	75636288	4	CM	chr16	75624008	75636848	lconf	ECC	100
chr16	75829049	75829195	6	CM	.	-1	-1	.	.	0
chr16	76052367	76052472	8	CM	.	-1	-1	.	.	0
chr16	76435017	76435299	0	CM	.	-1	-1	.	.	0
chr16	76603088	76603198	4	CM	.	-1	-1	.	.	0
chr16	77166441	77166618	10	CM	.	-1	-1	.	.	0
chr16	78059878	78059978	3	CM	.	-1	-1	.	.	0
chr16	78565180	78565280	4	CM	.	-1	-1	.	.	0
chr16	78773100	78773894	2	CM	.	-1	-1	.	.	0
chr16	79363366	79363467	4	CM	.	-1	-1	.	.	0
chr16	80641364	80641903	0	CM	.	-1	-1	.	.	0
chr16	80836718	80837067	0	CM	chr16	80836717	80837067	lconf	ECC	349
chr16	80958785	80959222	0	CM	.	-1	-1	.	.	0
chr16	81122177	81122679	12	CM	chr16	81119761	81134322	lconf	ECC	502
chr16	81182387	81182565	6	CM	.	-1	-1	.	.	0
chr16	81260576	81260712	3	CM	chr16	81248199	81267729	lconf	ECC	136
chr16	81475499	81475622	0	CM	.	-1	-1	.	.	0
chr16	81721680	81721804	0	CM	.	-1	-1	.	.	0
chr16	81812719	81812949	0	CM	.	-1	-1	.	.	0
chr16	81868545	81868686	10	CM	.	-1	-1	.	.	0
chr16	82438862	82439348	6	CM	.	-1	-1	.	.	0
chr16	82469794	82469910	4	CM	.	-1	-1	.	.	0
chr16	82558227	82558377	6	CM	.	-1	-1	.	.	0
chr16	82779900	82786214	6	CM	.	-1	-1	.	.	0
chr16	82779900	82786417	3	CM	.	-1	-1	.	.	0
chr16	82781739	82788294	0	CM	.	-1	-1	.	.	0
chr16	82786464	82786564	6	CM	.	-1	-1	.	.	0
chr16	82791247	82791347	6	CM	.	-1	-1	.	.	0
chr16	82797782	82797924	4	CM	.	-1	-1	.	.	0
chr16	83447171	83447352	6	CM	.	-1	-1	.	.	0
chr16	83579221	83579321	6	CM	.	-1	-1	.	.	0
chr16	83962361	83962538	3	CM	.	-1	-1	.	.	0
chr16	84134346	84134473	15	CM	.	-1	-1	.	.	0
chr16	84163539	84163961	0	CM	.	-1	-1	.	.	0
chr16	84334048	84334148	6	CM	.	-1	-1	.	.	0
chr16	84402244	84402345	5	CM	.	-1	-1	.	.	0
chr16	84621156	84621257	6	CM	.	-1	-1	.	.	0
chr16	84672844	84673130	0	CM	.	-1	-1	.	.	0
chr16	84672898	84674156	0	CM	.	-1	-1	.	.	0
chr16	84673867	84673967	4	CM	.	-1	-1	.	.	0
chr16	85156405	85156544	0	CM	.	-1	-1	.	.	0
chr16	85233658	85242329	3	CM	.	-1	-1	.	.	0
chr16	85244918	85245012	0	CM	.	-1	-1	.	.	0
chr16	85901039	85901139	4	CM	.	-1	-1	.	.	0
chr16	85993369	85993486	4	CM	.	-1	-1	.	.	0
chr16	86990987	86991087	4	CM	.	-1	-1	.	.	0
chr16	86996395	86996495	6	CM	.	-1	-1	.	.	0
chr16	87249926	87250054	8	CM	.	-1	-1	.	.	0
chr16	87430784	87430897	0	CM	.	-1	-1	.	.	0
chr16	87510705	87511296	0	CM	.	-1	-1	.	.	0
chr16	87661300	87661634	84	CM	chr16	87661300	87661634	lconf	ECC	334
chr16	87693107	87693937	105	CM	chr16	87693107	87693937	lconf	ECC	830
chr16	87778624	87778963	4	CM	.	-1	-1	.	.	0
chr16	87825248	87825387	2	CM	.	-1	-1	.	.	0
chr16	87859580	87859758	0	CM	.	-1	-1	.	.	0
chr16	88029356	88029573	3	CM	.	-1	-1	.	.	0
chr16	88098523	88098729	0	CM	.	-1	-1	.	.	0
chr16	88164440	88168529	4	CM	.	-1	-1	.	.	0
chr16	88402286	88402593	0	CM	.	-1	-1	.	.	0
chr16	89105034	89105097	4	CM	chr16	89093093	89106576	lconf	ECC	63
chr16	89105372	89105472	6	CM	chr16	89093093	89106576	lconf	ECC	100
chr16	89108168	89108269	3	CM	.	-1	-1	.	.	0
chr16	89108427	89108527	6	CM	.	-1	-1	.	.	0
chr16	89134131	89134340	6	CM	.	-1	-1	.	.	0
chr16	89258636	89258788	474	CM	chr16	89240544	89258767	lconf	ECC	131
chr16	89415352	89415514	195	CM	.	-1	-1	.	.	0
chr16	89928402	89928529	4	CM	.	-1	-1	.	.	0
chr16	90114707	90114807	4	CM	.	-1	-1	.	.	0
chr16	90175724	90175909	4	CM	.	-1	-1	.	.	0
chr16	90219298	90219458	8	CM	.	-1	-1	.	.	0
chr16	2896647	2900831	51	CM	chr16	2891646	2924106	lconf	ECC	4184
chr16	5208914	5216095	141	CM	chr16	5208914	5216095	lconf	ECC	7181
chr16	5208915	5215666	95	CM	chr16	5208914	5216095	lconf	ECC	6751
chr16	5208915	5216095	108	CM	chr16	5208914	5216095	lconf	ECC	7180
chr16	5208948	5211038	25	CM	chr16	5208914	5216095	lconf	ECC	2090
chr16	33692483	33704807	4	CM	.	-1	-1	.	.	0
chr16	35995616	35995884	33	CM	.	-1	-1	.	.	0
chr16	47168869	47176679	0	CM	.	-1	-1	.	.	0
chr16	50671245	50676476	140	CM	chr16	50671244	50676476	lconf	ECC	5231
chr16	56587143	56591747	50	CM	chr16	56584197	56598812	lconf	ECC	4604
chr16	56587143	56592033	82	CM	chr16	56584197	56598812	lconf	ECC	4890
chr16	56587251	56592045	38	CM	chr16	56584197	56598812	lconf	ECC	4794
chr16	80591209	80596619	4	CM	.	-1	-1	.	.	0
chr16	86996050	86999209	8	CM	.	-1	-1	.	.	0
chr16	86996050	86999516	6	CM	.	-1	-1	.	.	0
chr16	87258580	87269239	78	CM	chr16	87258582	87269239	lconf	ECC	10657
chr16	30145946	30149295	0	CM	chr16	30145194	30149613	hconf	Mol	3349
chr16	90223029	90223129	4	CM	.	-1	-1	.	.	0
