# Supplementary material for: ECCsplorer: a pipeline to detect extrachromosomal circular DNA (eccDNA) from next-generation sequencing data
Source: BMC Bioinformatics. 2022 Jan 14;23:40. doi: 10.1186/s12859-021-04545-2 (PMC8760651; doi:10.1186/s12859-021-04545-2)
Supplement: Supplementary file 4 — Additional file 4. Data: Data underlying the plots in Figures 1–3. Results from comparison of tools using H. sapiens data can be found in Supp. Info. 4: Supplementary Data (Data_Fig_3b_comparison… 2 files). [file 12859_2021_4545_MOESM4_ESM.zip › Data_Fig_3b_comparison_ECC_with_Mol-CM.csv]

chr	start	end	quality	method	chr	start	end	quality	method	overlap [bp]
chr16	91164	100754	lconf	ECC	.	-1	-1	.	.	0
chr16	183512	197274	lconf	ECC	.	-1	-1	.	.	0
chr16	299908	305797	lconf	ECC	chr16	304719	304820	4	CM	101
chr16	323239	323582	lconf	ECC	.	-1	-1	.	.	0
chr16	336882	365407	lconf	ECC	chr16	355950	358478	140	CM	2528
chr16	336882	365407	lconf	ECC	chr16	356211	356609	133	CM	398
chr16	336882	365407	lconf	ECC	chr16	356862	357257	144	CM	395
chr16	404042	419149	lconf	ECC	chr16	405945	406066	conf	Mol	121
chr16	404042	419149	lconf	ECC	chr16	405956	408754	hconf	Mol	2798
chr16	404042	419149	lconf	ECC	chr16	406369	406500	conf	Mol	131
chr16	404042	419149	lconf	ECC	chr16	406776	406942	conf	Mol	166
chr16	404042	419149	lconf	ECC	chr16	407216	407332	conf	Mol	116
chr16	404042	419149	lconf	ECC	chr16	407689	407833	conf	Mol	144
chr16	404042	419149	lconf	ECC	chr16	407948	408049	conf	Mol	101
chr16	404042	419149	lconf	ECC	chr16	408219	408381	conf	Mol	162
chr16	429744	438871	lconf	ECC	chr16	437973	438683	110	CM	710
chr16	429744	438871	lconf	ECC	chr16	437974	438852	100	CM	878
chr16	429744	438871	lconf	ECC	chr16	437989	438909	420	CM	882
chr16	453243	462402	lconf	ECC	.	-1	-1	.	.	0
chr16	493720	494053	lconf	ECC	.	-1	-1	.	.	0
chr16	1402852	1415830	lconf	ECC	.	-1	-1	.	.	0
chr16	1479990	1483609	lconf	ECC	.	-1	-1	.	.	0
chr16	1544178	1544345	lconf	ECC	.	-1	-1	.	.	0
chr16	1593486	1606636	lconf	ECC	.	-1	-1	.	.	0
chr16	1653758	1664649	lconf	ECC	.	-1	-1	.	.	0
chr16	1803846	1805066	lconf	ECC	.	-1	-1	.	.	0
chr16	1871467	1894703	lconf	ECC	.	-1	-1	.	.	0
chr16	1904992	1910546	lconf	ECC	.	-1	-1	.	.	0
chr16	1913068	1924149	lconf	ECC	.	-1	-1	.	.	0
chr16	2069887	2080585	lconf	ECC	.	-1	-1	.	.	0
chr16	2241965	2254674	lconf	ECC	.	-1	-1	.	.	0
chr16	2294189	2304985	lconf	ECC	.	-1	-1	.	.	0
chr16	2402858	2416133	lconf	ECC	.	-1	-1	.	.	0
chr16	2437636	2438778	lconf	ECC	.	-1	-1	.	.	0
chr16	2510291	2510529	lconf	ECC	chr16	2510292	2510528	4	CM	236
chr16	2510291	2510529	lconf	ECC	chr16	2510312	2510529	4	CM	217
chr16	2635872	2636013	lconf	ECC	.	-1	-1	.	.	0
chr16	2772647	2778654	lconf	ECC	.	-1	-1	.	.	0
chr16	2843119	2848853	lconf	ECC	chr16	2848700	2848801	4	CM	101
chr16	2871463	2878476	lconf	ECC	.	-1	-1	.	.	0
chr16	2891646	2924106	lconf	ECC	chr16	2896647	2900831	51	CM	4184
chr16	2932055	2945256	lconf	ECC	.	-1	-1	.	.	0
chr16	2947682	2958932	lconf	ECC	chr16	2949204	2949385	conf	Mol	181
chr16	2947682	2958932	lconf	ECC	chr16	2946647	2950840	hconf	Mol	3158
chr16	3011704	3016480	lconf	ECC	.	-1	-1	.	.	0
chr16	3107285	3108163	lconf	ECC	.	-1	-1	.	.	0
chr16	3208285	3227054	lconf	ECC	.	-1	-1	.	.	0
chr16	3261584	3267673	lconf	ECC	.	-1	-1	.	.	0
chr16	3297765	3306950	lconf	ECC	.	-1	-1	.	.	0
chr16	3424693	3429065	lconf	ECC	.	-1	-1	.	.	0
chr16	3438555	3448265	lconf	ECC	.	-1	-1	.	.	0
chr16	3503289	3506674	lconf	ECC	.	-1	-1	.	.	0
chr16	3510076	3522410	lconf	ECC	.	-1	-1	.	.	0
chr16	3555815	3564137	lconf	ECC	.	-1	-1	.	.	0
chr16	3566385	3569108	lconf	ECC	.	-1	-1	.	.	0
chr16	3571740	3574762	lconf	ECC	.	-1	-1	.	.	0
chr16	3576871	3583853	lconf	ECC	.	-1	-1	.	.	0
chr16	3619585	3636877	lconf	ECC	chr16	3619706	3619841	1	CM	135
chr16	3712764	3721233	lconf	ECC	.	-1	-1	.	.	0
chr16	3741699	3747721	lconf	ECC	.	-1	-1	.	.	0
chr16	3796540	3809331	lconf	ECC	.	-1	-1	.	.	0
chr16	3931146	3959986	lconf	ECC	.	-1	-1	.	.	0
chr16	3977952	3981838	lconf	ECC	.	-1	-1	.	.	0
chr16	3991708	3996309	lconf	ECC	.	-1	-1	.	.	0
chr16	4070615	4084693	lconf	ECC	.	-1	-1	.	.	0
chr16	4102635	4120835	lconf	ECC	chr16	4115678	4115837	conf	Mol	159
chr16	4135098	4149853	lconf	ECC	.	-1	-1	.	.	0
chr16	4199941	4202039	lconf	ECC	.	-1	-1	.	.	0
chr16	4261249	4267234	lconf	ECC	chr16	4267139	4267252	38	CM	95
chr16	4276791	4284243	lconf	ECC	.	-1	-1	.	.	0
chr16	4286652	4292834	lconf	ECC	.	-1	-1	.	.	0
chr16	4391384	4397275	lconf	ECC	.	-1	-1	.	.	0
chr16	4424174	4443934	lconf	ECC	.	-1	-1	.	.	0
chr16	4451797	4468353	lconf	ECC	.	-1	-1	.	.	0
chr16	4496268	4498346	lconf	ECC	.	-1	-1	.	.	0
chr16	4528016	4534919	lconf	ECC	.	-1	-1	.	.	0
chr16	4559419	4577580	lconf	ECC	.	-1	-1	.	.	0
chr16	4581335	4582287	lconf	ECC	.	-1	-1	.	.	0
chr16	4614205	4614444	lconf	ECC	.	-1	-1	.	.	0
chr16	4726038	4743993	lconf	ECC	.	-1	-1	.	.	0
chr16	4750724	4778757	lconf	ECC	chr16	4757497	4757597	3	CM	100
chr16	4750724	4778757	lconf	ECC	chr16	4762562	4762662	4	CM	100
chr16	4805776	4809411	lconf	ECC	.	-1	-1	.	.	0
chr16	4822329	4834437	lconf	ECC	.	-1	-1	.	.	0
chr16	4897150	4912920	lconf	ECC	.	-1	-1	.	.	0
chr16	4968230	4994395	lconf	ECC	.	-1	-1	.	.	0
chr16	5172445	5172601	lconf	ECC	chr16	5172446	5172601	12	CM	155
chr16	5193280	5203912	lconf	ECC	.	-1	-1	.	.	0
chr16	5208914	5216095	lconf	ECC	chr16	5208914	5216095	141	CM	7181
chr16	5208914	5216095	lconf	ECC	chr16	5208915	5215666	95	CM	6751
chr16	5208914	5216095	lconf	ECC	chr16	5208915	5216095	108	CM	7180
chr16	5208914	5216095	lconf	ECC	chr16	5208948	5211038	25	CM	2090
chr16	5223845	5230798	lconf	ECC	.	-1	-1	.	.	0
chr16	5290303	5301560	lconf	ECC	.	-1	-1	.	.	0
chr16	5555993	5573926	lconf	ECC	.	-1	-1	.	.	0
chr16	5881481	5894990	lconf	ECC	.	-1	-1	.	.	0
chr16	6277266	6277574	lconf	ECC	.	-1	-1	.	.	0
chr16	6410486	6417186	lconf	ECC	.	-1	-1	.	.	0
chr16	6442498	6444419	lconf	ECC	.	-1	-1	.	.	0
chr16	6519549	6526678	lconf	ECC	.	-1	-1	.	.	0
chr16	6565649	6567838	lconf	ECC	chr16	6565563	6565672	24	CM	23
chr16	6759260	6790331	lconf	ECC	.	-1	-1	.	.	0
chr16	6926186	6940072	lconf	ECC	.	-1	-1	.	.	0
chr16	7003192	7020858	lconf	ECC	.	-1	-1	.	.	0
chr16	7048330	7050336	lconf	ECC	.	-1	-1	.	.	0
chr16	7217326	7221600	lconf	ECC	.	-1	-1	.	.	0
chr16	7446975	7461330	lconf	ECC	.	-1	-1	.	.	0
chr16	8101064	8101818	lconf	ECC	.	-1	-1	.	.	0
chr16	8377750	8378645	lconf	ECC	.	-1	-1	.	.	0
chr16	8418842	8426314	lconf	ECC	.	-1	-1	.	.	0
chr16	8503587	8504347	lconf	ECC	.	-1	-1	.	.	0
chr16	8771715	8774837	lconf	ECC	.	-1	-1	.	.	0
chr16	8830944	8853918	lconf	ECC	.	-1	-1	.	.	0
chr16	8877470	8881907	lconf	ECC	.	-1	-1	.	.	0
chr16	8998644	9004965	lconf	ECC	chr16	8998872	8998990	16	CM	118
chr16	9038318	9055599	lconf	ECC	chr16	9038247	9038361	3	CM	43
chr16	9082994	9099304	lconf	ECC	.	-1	-1	.	.	0
chr16	9133762	9136538	lconf	ECC	.	-1	-1	.	.	0
chr16	9163901	9178309	lconf	ECC	.	-1	-1	.	.	0
chr16	9243871	9250306	lconf	ECC	.	-1	-1	.	.	0
chr16	9525629	9532926	lconf	ECC	.	-1	-1	.	.	0
chr16	10126268	10158251	lconf	ECC	.	-1	-1	.	.	0
chr16	10187862	10205130	lconf	ECC	.	-1	-1	.	.	0
chr16	10263934	10280871	lconf	ECC	.	-1	-1	.	.	0
chr16	10301556	10309303	lconf	ECC	.	-1	-1	.	.	0
chr16	10320244	10327499	lconf	ECC	.	-1	-1	.	.	0
chr16	10337080	10354571	lconf	ECC	chr16	10343966	10344209	conf	Mol	243
chr16	10371608	10381227	lconf	ECC	.	-1	-1	.	.	0
chr16	10457699	10462392	lconf	ECC	.	-1	-1	.	.	0
chr16	10471369	10484091	lconf	ECC	.	-1	-1	.	.	0
chr16	10511656	10512532	lconf	ECC	chr16	10508603	10512025	conf	Mol	369
chr16	10548863	10551178	lconf	ECC	chr16	10548863	10551178	8	CM	2315
chr16	10548863	10551178	lconf	ECC	chr16	10548996	10551184	3	CM	2182
chr16	10573965	10575319	lconf	ECC	.	-1	-1	.	.	0
chr16	10628066	10628704	lconf	ECC	.	-1	-1	.	.	0
chr16	10698316	10727203	lconf	ECC	.	-1	-1	.	.	0
chr16	10925420	10932801	lconf	ECC	.	-1	-1	.	.	0
chr16	11092441	11116288	lconf	ECC	chr16	11100658	11109276	lowqual	Mol	8618
chr16	11198293	11214102	lconf	ECC	.	-1	-1	.	.	0
chr16	11270654	11277081	lconf	ECC	.	-1	-1	.	.	0
chr16	11309425	11319522	lconf	ECC	.	-1	-1	.	.	0
chr16	11320846	11332436	lconf	ECC	.	-1	-1	.	.	0
chr16	11352714	11362861	lconf	ECC	.	-1	-1	.	.	0
chr16	11381326	11393151	lconf	ECC	.	-1	-1	.	.	0
chr16	11444021	11462533	lconf	ECC	.	-1	-1	.	.	0
chr16	11527842	11529106	lconf	ECC	.	-1	-1	.	.	0
chr16	11562205	11580540	lconf	ECC	.	-1	-1	.	.	0
chr16	11599213	11609306	lconf	ECC	.	-1	-1	.	.	0
chr16	11726440	11740053	lconf	ECC	.	-1	-1	.	.	0
chr16	11791995	11816681	lconf	ECC	.	-1	-1	.	.	0
chr16	11861692	11874920	lconf	ECC	.	-1	-1	.	.	0
chr16	11908836	11926990	lconf	ECC	.	-1	-1	.	.	0
chr16	11943884	11963246	lconf	ECC	.	-1	-1	.	.	0
chr16	11966035	11974853	lconf	ECC	.	-1	-1	.	.	0
chr16	11984848	11991755	lconf	ECC	chr16	11987077	11987177	5	CM	100
chr16	12069498	12084376	lconf	ECC	.	-1	-1	.	.	0
chr16	12146406	12156406	lconf	ECC	.	-1	-1	.	.	0
chr16	12248496	12256429	lconf	ECC	.	-1	-1	.	.	0
chr16	12330408	12343515	lconf	ECC	.	-1	-1	.	.	0
chr16	12446327	12452984	lconf	ECC	.	-1	-1	.	.	0
chr16	12588075	12597519	lconf	ECC	.	-1	-1	.	.	0
chr16	12796233	12802341	lconf	ECC	.	-1	-1	.	.	0
chr16	12807692	12836670	lconf	ECC	.	-1	-1	.	.	0
chr16	13196195	13196893	lconf	ECC	chr16	13196213	13196349	5	CM	136
chr16	13232777	13243518	lconf	ECC	.	-1	-1	.	.	0
chr16	13266941	13268534	lconf	ECC	.	-1	-1	.	.	0
chr16	13597108	13614699	lconf	ECC	.	-1	-1	.	.	0
chr16	13624610	13639639	lconf	ECC	.	-1	-1	.	.	0
chr16	13746815	13747481	lconf	ECC	.	-1	-1	.	.	0
chr16	13778443	13789664	lconf	ECC	.	-1	-1	.	.	0
chr16	13985782	13987246	lconf	ECC	.	-1	-1	.	.	0
chr16	14022510	14022810	lconf	ECC	.	-1	-1	.	.	0
chr16	14084403	14091714	lconf	ECC	chr16	14091713	14091846	4	CM	1
chr16	14228640	14230806	lconf	ECC	.	-1	-1	.	.	0
chr16	14329826	14348575	lconf	ECC	.	-1	-1	.	.	0
chr16	14366469	14381548	lconf	ECC	.	-1	-1	.	.	0
chr16	14415199	14431036	lconf	ECC	.	-1	-1	.	.	0
chr16	14477214	14480107	lconf	ECC	.	-1	-1	.	.	0
chr16	14570894	14578429	lconf	ECC	.	-1	-1	.	.	0
chr16	14597625	14617103	lconf	ECC	.	-1	-1	.	.	0
chr16	14654757	14655561	lconf	ECC	.	-1	-1	.	.	0
chr16	14660526	14666025	lconf	ECC	.	-1	-1	.	.	0
chr16	14670535	14700822	lconf	ECC	.	-1	-1	.	.	0
chr16	14768442	14768810	lconf	ECC	chr16	14768441	14768807	22	CM	365
chr16	14782820	14784529	lconf	ECC	.	-1	-1	.	.	0
chr16	14962422	14972380	lconf	ECC	.	-1	-1	.	.	0
chr16	15016678	15027828	lconf	ECC	chr16	15027495	15027595	3	CM	100
chr16	15049024	15068027	lconf	ECC	.	-1	-1	.	.	0
chr16	15083835	15094956	lconf	ECC	.	-1	-1	.	.	0
chr16	15097498	15109875	lconf	ECC	.	-1	-1	.	.	0
chr16	15140330	15151026	lconf	ECC	.	-1	-1	.	.	0
chr16	15293136	15294042	lconf	ECC	.	-1	-1	.	.	0
chr16	15406144	15428677	lconf	ECC	.	-1	-1	.	.	0
chr16	15512737	15519553	lconf	ECC	.	-1	-1	.	.	0
chr16	15526869	15556701	lconf	ECC	.	-1	-1	.	.	0
chr16	15566595	15568617	lconf	ECC	.	-1	-1	.	.	0
chr16	15609135	15614397	lconf	ECC	.	-1	-1	.	.	0
chr16	15627315	15649024	lconf	ECC	.	-1	-1	.	.	0
chr16	15655277	15657861	lconf	ECC	.	-1	-1	.	.	0
chr16	15826524	15834461	lconf	ECC	.	-1	-1	.	.	0
chr16	15891397	15908779	lconf	ECC	.	-1	-1	.	.	0
chr16	15910782	15931560	lconf	ECC	.	-1	-1	.	.	0
chr16	15940236	15956580	lconf	ECC	.	-1	-1	.	.	0
chr16	15985607	15990217	lconf	ECC	.	-1	-1	.	.	0
chr16	16062453	16063324	lconf	ECC	.	-1	-1	.	.	0
chr16	16098415	16099882	lconf	ECC	.	-1	-1	.	.	0
chr16	16146107	16151930	lconf	ECC	.	-1	-1	.	.	0
chr16	16181122	16188376	lconf	ECC	.	-1	-1	.	.	0
chr16	16209929	16212509	lconf	ECC	.	-1	-1	.	.	0
chr16	16250602	16255111	lconf	ECC	.	-1	-1	.	.	0
chr16	16353590	16353958	lconf	ECC	.	-1	-1	.	.	0
chr16	16396951	16397320	lconf	ECC	.	-1	-1	.	.	0
chr16	16550528	16551875	lconf	ECC	.	-1	-1	.	.	0
chr16	16583887	16591824	lconf	ECC	.	-1	-1	.	.	0
chr16	16595695	16608862	lconf	ECC	.	-1	-1	.	.	0
chr16	16809524	16810635	lconf	ECC	.	-1	-1	.	.	0
chr16	16849839	16856047	lconf	ECC	.	-1	-1	.	.	0
chr16	16955683	16972969	lconf	ECC	.	-1	-1	.	.	0
chr16	17090563	17095774	lconf	ECC	.	-1	-1	.	.	0
chr16	17157200	17157999	lconf	ECC	.	-1	-1	.	.	0
chr16	17346059	17349953	lconf	ECC	.	-1	-1	.	.	0
chr16	17363779	17363914	lconf	ECC	.	-1	-1	.	.	0
chr16	17383878	17397953	lconf	ECC	.	-1	-1	.	.	0
chr16	17482088	17482229	lconf	ECC	.	-1	-1	.	.	0
chr16	17505545	17505850	lconf	ECC	.	-1	-1	.	.	0
chr16	17732804	17733793	lconf	ECC	chr16	17733594	17733792	1244	CM	198
chr16	17740500	17741712	lconf	ECC	.	-1	-1	.	.	0
chr16	17959148	17960167	lconf	ECC	.	-1	-1	.	.	0
chr16	18000374	18006284	lconf	ECC	.	-1	-1	.	.	0
chr16	18122434	18139273	lconf	ECC	.	-1	-1	.	.	0
chr16	18314572	18314941	lconf	ECC	.	-1	-1	.	.	0
chr16	18354722	18355090	lconf	ECC	.	-1	-1	.	.	0
chr16	18489379	18498368	lconf	ECC	.	-1	-1	.	.	0
chr16	18650146	18656619	lconf	ECC	.	-1	-1	.	.	0
chr16	18745426	18752763	lconf	ECC	chr16	18745325	18745433	4	CM	7
chr16	18787117	18793686	lconf	ECC	.	-1	-1	.	.	0
chr16	18795041	18799104	lconf	ECC	.	-1	-1	.	.	0
chr16	18905818	18914878	lconf	ECC	.	-1	-1	.	.	0
chr16	18922728	18938306	lconf	ECC	chr16	18926200	18926300	hconf	Mol	100
chr16	18960795	18966363	lconf	ECC	.	-1	-1	.	.	0
chr16	18990905	18997280	lconf	ECC	.	-1	-1	.	.	0
chr16	19041476	19050996	lconf	ECC	.	-1	-1	.	.	0
chr16	19195448	19212488	lconf	ECC	.	-1	-1	.	.	0
chr16	19274003	19282534	lconf	ECC	.	-1	-1	.	.	0
chr16	19310271	19319346	lconf	ECC	.	-1	-1	.	.	0
chr16	19392228	19392401	lconf	ECC	.	-1	-1	.	.	0
chr16	19445713	19449240	lconf	ECC	.	-1	-1	.	.	0
chr16	19509226	19523966	lconf	ECC	.	-1	-1	.	.	0
chr16	19527346	19541247	lconf	ECC	.	-1	-1	.	.	0
chr16	19562955	19565286	lconf	ECC	.	-1	-1	.	.	0
chr16	19624014	19644448	lconf	ECC	.	-1	-1	.	.	0
chr16	19733249	19750239	lconf	ECC	.	-1	-1	.	.	0
chr16	19835285	19852410	lconf	ECC	.	-1	-1	.	.	0
chr16	19853863	19866162	lconf	ECC	.	-1	-1	.	.	0
chr16	20145827	20169663	lconf	ECC	.	-1	-1	.	.	0
chr16	20189625	20195787	lconf	ECC	.	-1	-1	.	.	0
chr16	20272938	20275455	lconf	ECC	chr16	20272938	20274952	52	CM	2014
chr16	20272938	20275455	lconf	ECC	chr16	20272939	20274648	28	CM	1709
chr16	20272938	20275455	lconf	ECC	chr16	20272939	20274952	60	CM	2013
chr16	20407998	20408737	lconf	ECC	.	-1	-1	.	.	0
chr16	20463457	20467401	lconf	ECC	.	-1	-1	.	.	0
chr16	20481921	20483356	lconf	ECC	.	-1	-1	.	.	0
chr16	20654631	20654919	lconf	ECC	.	-1	-1	.	.	0
chr16	20674579	20682190	lconf	ECC	.	-1	-1	.	.	0
chr16	20890471	20890912	lconf	ECC	.	-1	-1	.	.	0
chr16	20905402	20913120	lconf	ECC	.	-1	-1	.	.	0
chr16	20932927	20939437	lconf	ECC	.	-1	-1	.	.	0
chr16	20960540	20978691	lconf	ECC	.	-1	-1	.	.	0
chr16	21137532	21155062	lconf	ECC	.	-1	-1	.	.	0
chr16	21217072	21227389	lconf	ECC	.	-1	-1	.	.	0
chr16	21340907	21343088	lconf	ECC	.	-1	-1	.	.	0
chr16	21374984	21381534	lconf	ECC	.	-1	-1	.	.	0
chr16	21415485	21434917	lconf	ECC	.	-1	-1	.	.	0
chr16	21481505	21494799	lconf	ECC	.	-1	-1	.	.	0
chr16	21498319	21504638	lconf	ECC	.	-1	-1	.	.	0
chr16	21576518	21586514	lconf	ECC	chr16	21578748	21581873	9	CM	3125
chr16	21576518	21586514	lconf	ECC	chr16	21580229	21580428	8	CM	199
chr16	21607992	21624570	lconf	ECC	.	-1	-1	.	.	0
chr16	21625968	21628564	lconf	ECC	.	-1	-1	.	.	0
chr16	21658523	21662443	lconf	ECC	.	-1	-1	.	.	0
chr16	21663735	21677485	lconf	ECC	.	-1	-1	.	.	0
chr16	21701872	21721152	lconf	ECC	.	-1	-1	.	.	0
chr16	21727344	21733735	lconf	ECC	chr16	21728934	21729034	4	CM	100
chr16	21727344	21733735	lconf	ECC	chr16	21732368	21732468	4	CM	100
chr16	21727344	21733735	lconf	ECC	chr16	21732596	21732696	4	CM	100
chr16	21808766	21824303	lconf	ECC	chr16	21822424	21822565	15	CM	141
chr16	21867381	21876316	lconf	ECC	.	-1	-1	.	.	0
chr16	21912981	21923572	lconf	ECC	.	-1	-1	.	.	0
chr16	22053211	22063102	lconf	ECC	.	-1	-1	.	.	0
chr16	22101192	22118185	lconf	ECC	.	-1	-1	.	.	0
chr16	22127151	22135842	lconf	ECC	.	-1	-1	.	.	0
chr16	22152771	22157250	lconf	ECC	.	-1	-1	.	.	0
chr16	22168197	22182434	lconf	ECC	chr16	22175593	22175810	6	CM	217
chr16	22210067	22217726	lconf	ECC	.	-1	-1	.	.	0
chr16	22222473	22227488	lconf	ECC	.	-1	-1	.	.	0
chr16	22234472	22247254	lconf	ECC	.	-1	-1	.	.	0
chr16	22255891	22264275	lconf	ECC	.	-1	-1	.	.	0
chr16	22284440	22290487	lconf	ECC	.	-1	-1	.	.	0
chr16	22443839	22444432	lconf	ECC	.	-1	-1	.	.	0
chr16	22495931	22508550	lconf	ECC	.	-1	-1	.	.	0
chr16	23188300	23205089	lconf	ECC	.	-1	-1	.	.	0
chr16	23253963	23278814	lconf	ECC	.	-1	-1	.	.	0
chr16	23283259	23301211	lconf	ECC	.	-1	-1	.	.	0
chr16	23307559	23313850	lconf	ECC	.	-1	-1	.	.	0
chr16	23359195	23367573	lconf	ECC	.	-1	-1	.	.	0
chr16	23427114	23431141	lconf	ECC	.	-1	-1	.	.	0
chr16	23436504	23437858	lconf	ECC	.	-1	-1	.	.	0
chr16	23446565	23454811	lconf	ECC	.	-1	-1	.	.	0
chr16	23499343	23517800	lconf	ECC	.	-1	-1	.	.	0
chr16	23531523	23542258	lconf	ECC	.	-1	-1	.	.	0
chr16	23644424	23650515	lconf	ECC	.	-1	-1	.	.	0
chr16	23697788	23699661	lconf	ECC	.	-1	-1	.	.	0
chr16	23721400	23737808	lconf	ECC	.	-1	-1	.	.	0
chr16	23749571	23768858	lconf	ECC	.	-1	-1	.	.	0
chr16	23839383	23841189	lconf	ECC	.	-1	-1	.	.	0
chr16	23846460	23873038	lconf	ECC	.	-1	-1	.	.	0
chr16	23988992	24002376	lconf	ECC	.	-1	-1	.	.	0
chr16	24014888	24028183	lconf	ECC	.	-1	-1	.	.	0
chr16	24115967	24127307	lconf	ECC	.	-1	-1	.	.	0
chr16	24340243	24363753	lconf	ECC	.	-1	-1	.	.	0
chr16	24516760	24518404	lconf	ECC	.	-1	-1	.	.	0
chr16	24611879	24613764	lconf	ECC	.	-1	-1	.	.	0
chr16	24625376	24625488	lconf	ECC	.	-1	-1	.	.	0
chr16	24644217	24658939	lconf	ECC	.	-1	-1	.	.	0
chr16	24679651	24691512	lconf	ECC	.	-1	-1	.	.	0
chr16	24720276	24720429	lconf	ECC	.	-1	-1	.	.	0
chr16	24850453	24851238	lconf	ECC	.	-1	-1	.	.	0
chr16	24908396	24917717	lconf	ECC	.	-1	-1	.	.	0
chr16	24934590	24944141	lconf	ECC	.	-1	-1	.	.	0
chr16	24974272	24982267	lconf	ECC	.	-1	-1	.	.	0
chr16	25075849	25104684	lconf	ECC	.	-1	-1	.	.	0
chr16	25108709	25109352	lconf	ECC	.	-1	-1	.	.	0
chr16	25166599	25167955	lconf	ECC	.	-1	-1	.	.	0
chr16	25172181	25175506	lconf	ECC	.	-1	-1	.	.	0
chr16	25184229	25196462	lconf	ECC	.	-1	-1	.	.	0
chr16	25213437	25221949	lconf	ECC	.	-1	-1	.	.	0
chr16	25293796	25309948	lconf	ECC	.	-1	-1	.	.	0
chr16	25343645	25362782	lconf	ECC	.	-1	-1	.	.	0
chr16	25365131	25371204	lconf	ECC	.	-1	-1	.	.	0
chr16	25457565	25459481	lconf	ECC	.	-1	-1	.	.	0
chr16	25828616	25841561	lconf	ECC	.	-1	-1	.	.	0
chr16	25848144	25850166	lconf	ECC	.	-1	-1	.	.	0
chr16	25884782	25898171	lconf	ECC	.	-1	-1	.	.	0
chr16	25958473	25967296	lconf	ECC	.	-1	-1	.	.	0
chr16	25981132	25991794	lconf	ECC	.	-1	-1	.	.	0
chr16	26024639	26033412	lconf	ECC	.	-1	-1	.	.	0
chr16	26040567	26046413	lconf	ECC	.	-1	-1	.	.	0
chr16	26144010	26161624	lconf	ECC	.	-1	-1	.	.	0
chr16	26897788	26906086	lconf	ECC	.	-1	-1	.	.	0
chr16	27020850	27040263	lconf	ECC	.	-1	-1	.	.	0
chr16	27201814	27210916	lconf	ECC	.	-1	-1	.	.	0
chr16	27243781	27243916	lconf	ECC	.	-1	-1	.	.	0
chr16	27349976	27358172	lconf	ECC	.	-1	-1	.	.	0
chr16	27418805	27419249	lconf	ECC	.	-1	-1	.	.	0
chr16	27424192	27425674	lconf	ECC	.	-1	-1	.	.	0
chr16	27566375	27570402	lconf	ECC	.	-1	-1	.	.	0
chr16	27595132	27597975	lconf	ECC	.	-1	-1	.	.	0
chr16	27626944	27641067	lconf	ECC	.	-1	-1	.	.	0
chr16	27657825	27660464	lconf	ECC	.	-1	-1	.	.	0
chr16	27663657	27665301	lconf	ECC	.	-1	-1	.	.	0
chr16	27954925	27958805	lconf	ECC	.	-1	-1	.	.	0
chr16	27977374	27989594	lconf	ECC	.	-1	-1	.	.	0
chr16	28016237	28022918	lconf	ECC	.	-1	-1	.	.	0
chr16	28045503	28054457	lconf	ECC	.	-1	-1	.	.	0
chr16	28083711	28087108	lconf	ECC	.	-1	-1	.	.	0
chr16	28124220	28136382	lconf	ECC	.	-1	-1	.	.	0
chr16	28190314	28201625	lconf	ECC	.	-1	-1	.	.	0
chr16	28205991	28226517	lconf	ECC	chr16	28214131	28214232	4	CM	101
chr16	28205991	28226517	lconf	ECC	chr16	28224515	28224613	30	CM	98
chr16	28273392	28283103	lconf	ECC	.	-1	-1	.	.	0
chr16	28329974	28338966	lconf	ECC	.	-1	-1	.	.	0
chr16	28378719	28396519	lconf	ECC	.	-1	-1	.	.	0
chr16	28406906	28408076	lconf	ECC	.	-1	-1	.	.	0
chr16	28412040	28412458	lconf	ECC	.	-1	-1	.	.	0
chr16	28430039	28443584	lconf	ECC	.	-1	-1	.	.	0
chr16	28484586	28493245	lconf	ECC	chr16	28485315	28485416	4	CM	101
chr16	28524323	28544244	lconf	ECC	.	-1	-1	.	.	0
chr16	28550190	28553734	lconf	ECC	.	-1	-1	.	.	0
chr16	28562825	28573197	lconf	ECC	chr16	28563718	28563836	4	CM	118
chr16	28594894	28595233	lconf	ECC	.	-1	-1	.	.	0
chr16	28617029	28632739	lconf	ECC	.	-1	-1	.	.	0
chr16	28683023	28693955	lconf	ECC	.	-1	-1	.	.	0
chr16	28696317	28699152	lconf	ECC	.	-1	-1	.	.	0
chr16	28744214	28746294	lconf	ECC	.	-1	-1	.	.	0
chr16	28756480	28766033	lconf	ECC	.	-1	-1	.	.	0
chr16	28792007	28801052	lconf	ECC	.	-1	-1	.	.	0
chr16	28847864	28860857	lconf	ECC	.	-1	-1	.	.	0
chr16	28916770	28921751	lconf	ECC	.	-1	-1	.	.	0
chr16	28927530	28928879	lconf	ECC	.	-1	-1	.	.	0
chr16	28948681	28949797	lconf	ECC	.	-1	-1	.	.	0
chr16	29054382	29068389	lconf	ECC	.	-1	-1	.	.	0
chr16	29071686	29076206	lconf	ECC	.	-1	-1	.	.	0
chr16	29360794	29373961	lconf	ECC	.	-1	-1	.	.	0
chr16	29428609	29428722	lconf	ECC	.	-1	-1	.	.	0
chr16	29520405	29521029	lconf	ECC	.	-1	-1	.	.	0
chr16	29557393	29559884	lconf	ECC	.	-1	-1	.	.	0
chr16	29604762	29605568	lconf	ECC	chr16	29605372	29605567	100	CM	195
chr16	29610885	29624424	lconf	ECC	chr16	29616692	29616781	conf	Mol	89
chr16	29610885	29624424	lconf	ECC	chr16	29616692	29616889	hconf	Mol	197
chr16	29610885	29624424	lconf	ECC	chr16	29616804	29616889	conf	Mol	85
chr16	29646654	29646872	lconf	ECC	.	-1	-1	.	.	0
chr16	29648297	29649137	lconf	ECC	.	-1	-1	.	.	0
chr16	29702926	29723742	lconf	ECC	.	-1	-1	.	.	0
chr16	29741146	29741722	lconf	ECC	.	-1	-1	.	.	0
chr16	29753049	29756117	lconf	ECC	.	-1	-1	.	.	0
chr16	29762457	29772316	lconf	ECC	.	-1	-1	.	.	0
chr16	29818812	29834951	lconf	ECC	.	-1	-1	.	.	0
chr16	29838396	29847142	lconf	ECC	.	-1	-1	.	.	0
chr16	29859768	29874796	lconf	ECC	.	-1	-1	.	.	0
chr16	29882675	29893103	lconf	ECC	chr16	29892841	29893506	2	CM	262
chr16	29916335	29918902	lconf	ECC	.	-1	-1	.	.	0
chr16	29952510	29955518	lconf	ECC	chr16	29952398	29952800	0	CM	290
chr16	29959129	29959773	lconf	ECC	.	-1	-1	.	.	0
chr16	30017889	30022176	lconf	ECC	.	-1	-1	.	.	0
chr16	30033791	30046001	lconf	ECC	chr16	30038485	30038693	8	CM	208
chr16	30055915	30068181	lconf	ECC	.	-1	-1	.	.	0
chr16	30127869	30138466	lconf	ECC	chr16	30133874	30138258	15	CM	4384
chr16	30127869	30138466	lconf	ECC	chr16	30134031	30138299	6	CM	4268
chr16	30127869	30138466	lconf	ECC	chr16	30135272	30135372	6	CM	100
chr16	30127869	30138466	lconf	ECC	chr16	30137496	30137597	6	CM	101
chr16	30171113	30180572	lconf	ECC	.	-1	-1	.	.	0
chr16	30232329	30232633	lconf	ECC	.	-1	-1	.	.	0
chr16	30314691	30327632	lconf	ECC	.	-1	-1	.	.	0
chr16	30401265	30403039	lconf	ECC	.	-1	-1	.	.	0
chr16	30415471	30432068	lconf	ECC	.	-1	-1	.	.	0
chr16	30437307	30439478	lconf	ECC	.	-1	-1	.	.	0
chr16	30448535	30449864	lconf	ECC	.	-1	-1	.	.	0
chr16	30455582	30481287	lconf	ECC	chr16	30460035	30460198	5	CM	163
chr16	30498199	30515758	lconf	ECC	chr16	30508587	30508891	hconf	Mol	304
chr16	30498199	30515758	lconf	ECC	chr16	30508698	30508833	conf	Mol	135
chr16	30554757	30557146	lconf	ECC	.	-1	-1	.	.	0
chr16	30567076	30579021	lconf	ECC	.	-1	-1	.	.	0
chr16	30581301	30581458	lconf	ECC	.	-1	-1	.	.	0
chr16	30656851	30671486	lconf	ECC	chr16	30668172	30668476	hconf	Mol	304
chr16	30656851	30671486	lconf	ECC	chr16	30668331	30668467	conf	Mol	136
chr16	30656851	30671486	lconf	ECC	chr16	30656852	30657155	60	CM	303
chr16	30682136	30695093	lconf	ECC	.	-1	-1	.	.	0
chr16	30702481	30713009	lconf	ECC	.	-1	-1	.	.	0
chr16	30714329	30732116	lconf	ECC	.	-1	-1	.	.	0
chr16	30742783	30754365	lconf	ECC	.	-1	-1	.	.	0
chr16	30836004	30844103	lconf	ECC	.	-1	-1	.	.	0
chr16	30868399	30869502	lconf	ECC	.	-1	-1	.	.	0
chr16	30877687	30897941	lconf	ECC	.	-1	-1	.	.	0
chr16	30905748	30919104	lconf	ECC	chr16	30911565	30911785	188	CM	220
chr16	30931995	30933705	lconf	ECC	.	-1	-1	.	.	0
chr16	31028915	31037475	lconf	ECC	.	-1	-1	.	.	0
chr16	31054436	31055126	lconf	ECC	.	-1	-1	.	.	0
chr16	31068864	31070414	lconf	ECC	.	-1	-1	.	.	0
chr16	31090293	31096890	lconf	ECC	.	-1	-1	.	.	0
chr16	31114420	31119888	lconf	ECC	.	-1	-1	.	.	0
chr16	31137865	31159586	lconf	ECC	.	-1	-1	.	.	0
chr16	31168800	31168970	lconf	ECC	.	-1	-1	.	.	0
chr16	31176984	31181602	lconf	ECC	.	-1	-1	.	.	0
chr16	31196780	31208857	lconf	ECC	.	-1	-1	.	.	0
chr16	31231974	31235828	lconf	ECC	.	-1	-1	.	.	0
chr16	31240192	31244752	lconf	ECC	.	-1	-1	.	.	0
chr16	31247648	31263972	lconf	ECC	.	-1	-1	.	.	0
chr16	31299500	31302728	lconf	ECC	.	-1	-1	.	.	0
chr16	31395255	31407289	lconf	ECC	.	-1	-1	.	.	0
chr16	31635114	31635242	lconf	ECC	.	-1	-1	.	.	0
chr16	31687643	31687846	lconf	ECC	.	-1	-1	.	.	0
chr16	31745399	31747202	lconf	ECC	.	-1	-1	.	.	0
chr16	31810810	31812664	lconf	ECC	.	-1	-1	.	.	0
chr16	31820758	31837018	lconf	ECC	.	-1	-1	.	.	0
chr16	32366395	32382080	lconf	ECC	.	-1	-1	.	.	0
chr16	32395535	32402638	lconf	ECC	.	-1	-1	.	.	0
chr16	32712362	32713242	lconf	ECC	.	-1	-1	.	.	0
chr16	32955608	32959272	lconf	ECC	.	-1	-1	.	.	0
chr16	33600243	33613065	lconf	ECC	chr16	33612640	33613379	hconf	Mol	425
chr16	33810173	33810912	lconf	ECC	chr16	33810173	33810912	27	CM	739
chr16	33810173	33810912	lconf	ECC	chr16	33810174	33810860	30	CM	686
chr16	33810173	33810912	lconf	ECC	chr16	33810174	33810912	27	CM	738
chr16	33885594	33897282	lconf	ECC	.	-1	-1	.	.	0
chr16	33970146	33989347	lconf	ECC	.	-1	-1	.	.	0
chr16	34012614	34024212	lconf	ECC	.	-1	-1	.	.	0
chr16	34183381	34213655	lconf	ECC	chr16	34184567	34184781	3	CM	214
chr16	34183381	34213655	lconf	ECC	chr16	34184612	34184781	3	CM	169
chr16	34183381	34213655	lconf	ECC	chr16	34193470	34193630	12	CM	160
chr16	34183381	34213655	lconf	ECC	chr16	34193873	34194042	4	CM	169
chr16	34183381	34213655	lconf	ECC	chr16	34195626	34195819	22	CM	193
chr16	34183381	34213655	lconf	ECC	chr16	34195626	34195866	62	CM	240
chr16	34183381	34213655	lconf	ECC	chr16	34208572	34208739	4	CM	167
chr16	34183381	34213655	lconf	ECC	chr16	34210788	34210948	6	CM	160
chr16	34399897	34416405	lconf	ECC	.	-1	-1	.	.	0
chr16	34423720	34437182	lconf	ECC	.	-1	-1	.	.	0
chr16	34486281	34494298	lconf	ECC	.	-1	-1	.	.	0
chr16	34612200	34625916	lconf	ECC	chr16	34612046	34612262	4	CM	62
chr16	34612200	34625916	lconf	ECC	chr16	34618841	34619044	51	CM	203
chr16	34612200	34625916	lconf	ECC	chr16	34622502	34622802	8	CM	300
chr16	34612200	34625916	lconf	ECC	chr16	34625004	34625330	60	CM	326
chr16	34697165	34714764	lconf	ECC	.	-1	-1	.	.	0
chr16	34730052	34730770	lconf	ECC	chr16	34729984	34730324	42	CM	272
chr16	34730052	34730770	lconf	ECC	chr16	34730079	34730324	30	CM	245
chr16	34892191	34899957	lconf	ECC	.	-1	-1	.	.	0
chr16	34901844	34907853	lconf	ECC	.	-1	-1	.	.	0
chr16	34966511	34972550	lconf	ECC	.	-1	-1	.	.	0
chr16	34995626	35011928	lconf	ECC	.	-1	-1	.	.	0
chr16	35158029	35160588	lconf	ECC	.	-1	-1	.	.	0
chr16	35343735	35349200	lconf	ECC	.	-1	-1	.	.	0
chr16	35630795	35644551	lconf	ECC	.	-1	-1	.	.	0
chr16	35716247	35718516	lconf	ECC	.	-1	-1	.	.	0
chr16	35915389	35922553	lconf	ECC	.	-1	-1	.	.	0
chr16	35943778	35964423	lconf	ECC	chr16	35953183	35953316	6	CM	133
chr16	36251655	36259677	lconf	ECC	.	-1	-1	.	.	0
chr16	36378894	36392485	lconf	ECC	.	-1	-1	.	.	0
chr16	36427789	36429185	lconf	ECC	.	-1	-1	.	.	0
chr16	36439667	36455975	lconf	ECC	.	-1	-1	.	.	0
chr16	36488109	36496261	lconf	ECC	.	-1	-1	.	.	0
chr16	36598839	36605973	lconf	ECC	.	-1	-1	.	.	0
chr16	36747375	36771506	lconf	ECC	.	-1	-1	.	.	0
chr16	36893264	36909210	lconf	ECC	.	-1	-1	.	.	0
chr16	36919426	36920786	lconf	ECC	.	-1	-1	.	.	0
chr16	36982594	36982929	lconf	ECC	.	-1	-1	.	.	0
chr16	37068658	37099581	lconf	ECC	.	-1	-1	.	.	0
chr16	37330951	37348611	lconf	ECC	.	-1	-1	.	.	0
chr16	37602617	37611785	lconf	ECC	.	-1	-1	.	.	0
chr16	37685144	37685856	lconf	ECC	.	-1	-1	.	.	0
chr16	37760586	37772821	lconf	ECC	.	-1	-1	.	.	0
chr16	37782771	37789902	lconf	ECC	.	-1	-1	.	.	0
chr16	37801915	37806012	lconf	ECC	.	-1	-1	.	.	0
chr16	37841683	37851876	lconf	ECC	.	-1	-1	.	.	0
chr16	37934455	37934820	lconf	ECC	.	-1	-1	.	.	0
chr16	37960572	37968729	lconf	ECC	.	-1	-1	.	.	0
chr16	38030880	38033254	lconf	ECC	.	-1	-1	.	.	0
chr16	38124914	38125595	lconf	ECC	.	-1	-1	.	.	0
chr16	38168137	38169241	lconf	ECC	.	-1	-1	.	.	0
chr16	38191976	38192317	lconf	ECC	.	-1	-1	.	.	0
chr16	38205532	38205872	lconf	ECC	.	-1	-1	.	.	0
chr16	38237598	38237938	lconf	ECC	.	-1	-1	.	.	0
chr16	38245501	38245680	lconf	ECC	.	-1	-1	.	.	0
chr16	38265230	38280526	lconf	ECC	.	-1	-1	.	.	0
chr16	46386699	46387487	lconf	ECC	.	-1	-1	.	.	0
chr16	46744451	46759738	lconf	ECC	.	-1	-1	.	.	0
chr16	46768443	46782123	lconf	ECC	.	-1	-1	.	.	0
chr16	46812112	46825645	lconf	ECC	.	-1	-1	.	.	0
chr16	46828181	46846757	lconf	ECC	.	-1	-1	.	.	0
chr16	46852678	46859696	lconf	ECC	.	-1	-1	.	.	0
chr16	46941197	46958806	lconf	ECC	.	-1	-1	.	.	0
chr16	46982415	46983035	lconf	ECC	.	-1	-1	.	.	0
chr16	47000154	47000271	lconf	ECC	.	-1	-1	.	.	0
chr16	47001911	47030475	lconf	ECC	.	-1	-1	.	.	0
chr16	47074299	47079108	lconf	ECC	.	-1	-1	.	.	0
chr16	47455580	47456511	lconf	ECC	.	-1	-1	.	.	0
chr16	47639190	47650193	lconf	ECC	.	-1	-1	.	.	0
chr16	47691510	47708078	lconf	ECC	.	-1	-1	.	.	0
chr16	47733307	47736748	lconf	ECC	.	-1	-1	.	.	0
chr16	47799442	47813502	lconf	ECC	chr16	47813481	47813634	313	CM	21
chr16	47898100	47913318	lconf	ECC	.	-1	-1	.	.	0
chr16	47949150	47954188	lconf	ECC	chr16	47950801	47950924	8	CM	123
chr16	48202556	48203849	lconf	ECC	.	-1	-1	.	.	0
chr16	48240137	48242508	lconf	ECC	.	-1	-1	.	.	0
chr16	48402681	48407573	lconf	ECC	.	-1	-1	.	.	0
chr16	48602051	48613324	lconf	ECC	.	-1	-1	.	.	0
chr16	48631252	48631452	lconf	ECC	.	-1	-1	.	.	0
chr16	48640092	48644911	lconf	ECC	.	-1	-1	.	.	0
chr16	48662004	48662423	lconf	ECC	.	-1	-1	.	.	0
chr16	49134585	49153362	lconf	ECC	.	-1	-1	.	.	0
chr16	49357204	49357520	lconf	ECC	chr16	49357205	49357520	620	CM	315
chr16	50033799	50042271	lconf	ECC	.	-1	-1	.	.	0
chr16	50077172	50077313	lconf	ECC	.	-1	-1	.	.	0
chr16	50092740	50101269	lconf	ECC	.	-1	-1	.	.	0
chr16	50179169	50180514	lconf	ECC	.	-1	-1	.	.	0
chr16	50189903	50201668	lconf	ECC	.	-1	-1	.	.	0
chr16	50205771	50212238	lconf	ECC	.	-1	-1	.	.	0
chr16	50220051	50241816	lconf	ECC	.	-1	-1	.	.	0
chr16	50476125	50482499	lconf	ECC	.	-1	-1	.	.	0
chr16	50588803	50591025	lconf	ECC	.	-1	-1	.	.	0
chr16	50671244	50676476	lconf	ECC	chr16	50671245	50676476	140	CM	5231
chr16	50770711	50780780	lconf	ECC	.	-1	-1	.	.	0
chr16	50783038	50783653	lconf	ECC	.	-1	-1	.	.	0
chr16	51331110	51331241	lconf	ECC	.	-1	-1	.	.	0
chr16	51459508	51477193	lconf	ECC	.	-1	-1	.	.	0
chr16	51618936	51626202	lconf	ECC	.	-1	-1	.	.	0
chr16	52155349	52175130	lconf	ECC	.	-1	-1	.	.	0
chr16	52689548	52689733	lconf	ECC	.	-1	-1	.	.	0
chr16	52761037	52779949	lconf	ECC	.	-1	-1	.	.	0
chr16	52927917	52941021	lconf	ECC	.	-1	-1	.	.	0
chr16	52999538	53015677	lconf	ECC	.	-1	-1	.	.	0
chr16	53109949	53118096	lconf	ECC	.	-1	-1	.	.	0
chr16	53148390	53159701	lconf	ECC	.	-1	-1	.	.	0
chr16	53162282	53171126	lconf	ECC	.	-1	-1	.	.	0
chr16	53253540	53284879	lconf	ECC	.	-1	-1	.	.	0
chr16	53527987	53533072	lconf	ECC	.	-1	-1	.	.	0
chr16	53659734	53660548	lconf	ECC	.	-1	-1	.	.	0
chr16	54201879	54220912	lconf	ECC	.	-1	-1	.	.	0
chr16	54248058	54267003	lconf	ECC	chr16	54264341	54264925	0	CM	584
chr16	54302406	54317935	lconf	ECC	.	-1	-1	.	.	0
chr16	54544129	54549973	lconf	ECC	.	-1	-1	.	.	0
chr16	54732871	54738609	lconf	ECC	.	-1	-1	.	.	0
chr16	54764737	54765243	lconf	ECC	.	-1	-1	.	.	0
chr16	54767317	54790105	lconf	ECC	.	-1	-1	.	.	0
chr16	54840147	54846508	lconf	ECC	.	-1	-1	.	.	0
chr16	54860919	54864599	lconf	ECC	.	-1	-1	.	.	0
chr16	55179104	55181773	lconf	ECC	.	-1	-1	.	.	0
chr16	55538704	55556490	lconf	ECC	.	-1	-1	.	.	0
chr16	55601864	55618647	lconf	ECC	.	-1	-1	.	.	0
chr16	55791980	55807395	lconf	ECC	.	-1	-1	.	.	0
chr16	55989194	55989572	lconf	ECC	chr16	55989424	55989559	0	CM	135
chr16	56559916	56568068	lconf	ECC	chr16	56563044	56563211	hconf	Mol	167
chr16	56584197	56598812	lconf	ECC	chr16	56587143	56591747	50	CM	4604
chr16	56584197	56598812	lconf	ECC	chr16	56587143	56592033	82	CM	4890
chr16	56584197	56598812	lconf	ECC	chr16	56587251	56592045	38	CM	4794
chr16	56768581	56794644	lconf	ECC	.	-1	-1	.	.	0
chr16	56853542	56869487	lconf	ECC	.	-1	-1	.	.	0
chr16	56898399	56914051	lconf	ECC	chr16	56902862	56902962	3	CM	100
chr16	57066371	57088582	lconf	ECC	.	-1	-1	.	.	0
chr16	57124338	57141806	lconf	ECC	.	-1	-1	.	.	0
chr16	57176968	57193623	lconf	ECC	.	-1	-1	.	.	0
chr16	57251737	57254831	lconf	ECC	.	-1	-1	.	.	0
chr16	57272707	57272847	lconf	ECC	.	-1	-1	.	.	0
chr16	57331888	57338049	lconf	ECC	.	-1	-1	.	.	0
chr16	57425824	57426675	lconf	ECC	.	-1	-1	.	.	0
chr16	57546881	57550483	lconf	ECC	.	-1	-1	.	.	0
chr16	57639888	57654795	lconf	ECC	.	-1	-1	.	.	0
chr16	57675282	57692162	lconf	ECC	.	-1	-1	.	.	0
chr16	57795981	57805471	lconf	ECC	.	-1	-1	.	.	0
chr16	57824537	57831544	lconf	ECC	.	-1	-1	.	.	0
chr16	57861959	57865478	lconf	ECC	.	-1	-1	.	.	0
chr16	57981314	57986751	lconf	ECC	.	-1	-1	.	.	0
chr16	58054086	58057617	lconf	ECC	chr16	58052486	58056702	lowqual	Mol	2616
chr16	58106583	58108523	lconf	ECC	.	-1	-1	.	.	0
chr16	58133800	58149208	lconf	ECC	chr16	58143314	58143414	4	CM	100
chr16	58272219	58277330	lconf	ECC	.	-1	-1	.	.	0
chr16	58303002	58308298	lconf	ECC	.	-1	-1	.	.	0
chr16	58334154	58352503	lconf	ECC	chr16	58352310	58352502	971	CM	192
chr16	58374905	58387081	lconf	ECC	chr16	58386213	58386406	hconf	Mol	193
chr16	58374905	58387081	lconf	ECC	chr16	58386310	58386407	conf	Mol	97
chr16	58440861	58441351	lconf	ECC	chr16	58441164	58441328	20	CM	164
chr16	58448700	58461716	lconf	ECC	.	-1	-1	.	.	0
chr16	58533372	58533866	lconf	ECC	.	-1	-1	.	.	0
chr16	58577749	58598229	lconf	ECC	.	-1	-1	.	.	0
chr16	58605289	58606619	lconf	ECC	.	-1	-1	.	.	0
chr16	58619712	58627981	lconf	ECC	.	-1	-1	.	.	0
chr16	58655688	58668528	lconf	ECC	.	-1	-1	.	.	0
chr16	58685739	58686033	lconf	ECC	chr16	58685973	58686407	0	CM	60
chr16	58719573	58744135	lconf	ECC	.	-1	-1	.	.	0
chr16	58779808	58791228	lconf	ECC	.	-1	-1	.	.	0
chr16	58982978	58992913	lconf	ECC	.	-1	-1	.	.	0
chr16	59072694	59097058	lconf	ECC	.	-1	-1	.	.	0
chr16	59399851	59404452	lconf	ECC	.	-1	-1	.	.	0
chr16	59409496	59412253	lconf	ECC	.	-1	-1	.	.	0
chr16	59453139	59453265	lconf	ECC	.	-1	-1	.	.	0
chr16	59851483	59873085	lconf	ECC	.	-1	-1	.	.	0
chr16	60122681	60131623	lconf	ECC	.	-1	-1	.	.	0
chr16	60313309	60330778	lconf	ECC	chr16	60322566	60322671	6	CM	105
chr16	60453415	60467240	lconf	ECC	.	-1	-1	.	.	0
chr16	60568706	60579520	lconf	ECC	.	-1	-1	.	.	0
chr16	60830494	60830784	lconf	ECC	.	-1	-1	.	.	0
chr16	61636058	61641704	lconf	ECC	.	-1	-1	.	.	0
chr16	61782613	61802043	lconf	ECC	.	-1	-1	.	.	0
chr16	62008638	62024110	lconf	ECC	.	-1	-1	.	.	0
chr16	62378292	62385659	lconf	ECC	.	-1	-1	.	.	0
chr16	62409406	62409924	lconf	ECC	.	-1	-1	.	.	0
chr16	62844072	62862443	lconf	ECC	.	-1	-1	.	.	0
chr16	62953589	62955736	lconf	ECC	chr16	62953589	62955736	24	CM	2147
chr16	63300099	63306395	lconf	ECC	.	-1	-1	.	.	0
chr16	63790734	63799167	lconf	ECC	.	-1	-1	.	.	0
chr16	64200883	64212608	lconf	ECC	.	-1	-1	.	.	0
chr16	64239705	64243450	lconf	ECC	.	-1	-1	.	.	0
chr16	64555371	64571132	lconf	ECC	.	-1	-1	.	.	0
chr16	65063104	65065484	lconf	ECC	chr16	65063105	65064906	12	CM	1801
chr16	65063104	65065484	lconf	ECC	chr16	65063105	65065484	48	CM	2379
chr16	65580971	65590656	lconf	ECC	.	-1	-1	.	.	0
chr16	65695237	65695528	lconf	ECC	.	-1	-1	.	.	0
chr16	66349442	66349616	lconf	ECC	.	-1	-1	.	.	0
chr16	66447185	66453940	lconf	ECC	.	-1	-1	.	.	0
chr16	66496416	66496619	lconf	ECC	.	-1	-1	.	.	0
chr16	66504698	66505309	lconf	ECC	.	-1	-1	.	.	0
chr16	66630979	66631097	lconf	ECC	.	-1	-1	.	.	0
chr16	66663956	66666171	lconf	ECC	.	-1	-1	.	.	0
chr16	66680622	66682255	lconf	ECC	chr16	66680593	66680693	6	CM	71
chr16	66686335	66695158	lconf	ECC	chr16	66687858	66697495	0	CM	7300
chr16	66709828	66725131	lconf	ECC	chr16	66710926	66711156	4	CM	230
chr16	66790505	66800313	lconf	ECC	.	-1	-1	.	.	0
chr16	66881930	66893663	lconf	ECC	.	-1	-1	.	.	0
chr16	66958131	66960747	lconf	ECC	.	-1	-1	.	.	0
chr16	66962689	66971927	lconf	ECC	.	-1	-1	.	.	0
chr16	67021825	67042178	lconf	ECC	.	-1	-1	.	.	0
chr16	67068497	67077271	lconf	ECC	.	-1	-1	.	.	0
chr16	67106894	67127535	lconf	ECC	.	-1	-1	.	.	0
chr16	67205448	67205722	lconf	ECC	.	-1	-1	.	.	0
chr16	67251694	67267503	lconf	ECC	.	-1	-1	.	.	0
chr16	67300844	67313789	lconf	ECC	.	-1	-1	.	.	0
chr16	67374926	67390457	lconf	ECC	.	-1	-1	.	.	0
chr16	67402727	67418768	lconf	ECC	.	-1	-1	.	.	0
chr16	67501530	67510026	lconf	ECC	.	-1	-1	.	.	0
chr16	67520356	67520775	lconf	ECC	.	-1	-1	.	.	0
chr16	67550672	67556816	lconf	ECC	.	-1	-1	.	.	0
chr16	67689545	67705418	lconf	ECC	.	-1	-1	.	.	0
chr16	67722336	67740216	lconf	ECC	.	-1	-1	.	.	0
chr16	67748311	67751415	lconf	ECC	.	-1	-1	.	.	0
chr16	67776993	67784438	lconf	ECC	.	-1	-1	.	.	0
chr16	67849825	67854114	lconf	ECC	.	-1	-1	.	.	0
chr16	67856603	67859444	lconf	ECC	.	-1	-1	.	.	0
chr16	67869733	67889581	lconf	ECC	.	-1	-1	.	.	0
chr16	67925466	67938777	lconf	ECC	.	-1	-1	.	.	0
chr16	67986426	67986721	lconf	ECC	chr16	67986399	67986796	12	CM	295
chr16	68047183	68047608	lconf	ECC	.	-1	-1	.	.	0
chr16	68053001	68067560	lconf	ECC	.	-1	-1	.	.	0
chr16	68119123	68124690	lconf	ECC	.	-1	-1	.	.	0
chr16	68202627	68208611	lconf	ECC	chr16	68202645	68202843	4	CM	198
chr16	68213585	68217191	lconf	ECC	.	-1	-1	.	.	0
chr16	68238378	68248456	lconf	ECC	.	-1	-1	.	.	0
chr16	68476149	68485513	lconf	ECC	.	-1	-1	.	.	0
chr16	68603998	68635637	lconf	ECC	.	-1	-1	.	.	0
chr16	68675635	68696494	lconf	ECC	chr16	68684509	68684886	4	CM	377
chr16	68710714	68717643	lconf	ECC	.	-1	-1	.	.	0
chr16	68726874	68740771	lconf	ECC	.	-1	-1	.	.	0
chr16	68862481	68877280	lconf	ECC	.	-1	-1	.	.	0
chr16	68879698	68882436	lconf	ECC	.	-1	-1	.	.	0
chr16	68891397	68905472	lconf	ECC	.	-1	-1	.	.	0
chr16	68930828	68932282	lconf	ECC	.	-1	-1	.	.	0
chr16	68960720	68976156	lconf	ECC	.	-1	-1	.	.	0
chr16	68990146	69000707	lconf	ECC	.	-1	-1	.	.	0
chr16	69014713	69023978	lconf	ECC	.	-1	-1	.	.	0
chr16	69031550	69055903	lconf	ECC	.	-1	-1	.	.	0
chr16	69067341	69080970	lconf	ECC	.	-1	-1	.	.	0
chr16	69162512	69181509	lconf	ECC	.	-1	-1	.	.	0
chr16	69269424	69284753	lconf	ECC	.	-1	-1	.	.	0
chr16	69294122	69299997	lconf	ECC	.	-1	-1	.	.	0
chr16	69344588	69356614	lconf	ECC	.	-1	-1	.	.	0
chr16	69376966	69386260	lconf	ECC	.	-1	-1	.	.	0
chr16	69435895	69455151	lconf	ECC	.	-1	-1	.	.	0
chr16	69483257	69484893	lconf	ECC	.	-1	-1	.	.	0
chr16	69518504	69536823	lconf	ECC	.	-1	-1	.	.	0
chr16	69615168	69630426	lconf	ECC	.	-1	-1	.	.	0
chr16	69721804	69746757	lconf	ECC	chr16	69740847	69741089	22	CM	242
chr16	69779090	69790804	lconf	ECC	chr16	69784144	69784316	6	CM	172
chr16	69809626	69815684	lconf	ECC	.	-1	-1	.	.	0
chr16	69820489	69836726	lconf	ECC	.	-1	-1	.	.	0
chr16	69999993	70009302	lconf	ECC	.	-1	-1	.	.	0
chr16	70022768	70025626	lconf	ECC	.	-1	-1	.	.	0
chr16	70102567	70104527	lconf	ECC	.	-1	-1	.	.	0
chr16	70149132	70150234	lconf	ECC	.	-1	-1	.	.	0
chr16	70170611	70170886	lconf	ECC	.	-1	-1	.	.	0
chr16	70258803	70267098	lconf	ECC	.	-1	-1	.	.	0
chr16	70276111	70290614	lconf	ECC	.	-1	-1	.	.	0
chr16	70293004	70324949	lconf	ECC	chr16	70320677	70320851	3	CM	174
chr16	70382078	70387953	lconf	ECC	.	-1	-1	.	.	0
chr16	70427433	70445069	lconf	ECC	.	-1	-1	.	.	0
chr16	70476290	70481061	lconf	ECC	chr16	70476107	70476292	10	CM	2
chr16	70485298	70487923	lconf	ECC	.	-1	-1	.	.	0
chr16	70489573	70510957	lconf	ECC	.	-1	-1	.	.	0
chr16	70521470	70540024	lconf	ECC	.	-1	-1	.	.	0
chr16	70643457	70660479	lconf	ECC	.	-1	-1	.	.	0
chr16	70944933	70957552	lconf	ECC	chr16	70957455	70957554	8	CM	97
chr16	70944933	70957552	lconf	ECC	chr16	70957455	70957595	6	CM	97
chr16	71096572	71099351	lconf	ECC	chr16	71096572	71099351	2	CM	2779
chr16	71392362	71397927	lconf	ECC	.	-1	-1	.	.	0
chr16	71455493	71473722	lconf	ECC	.	-1	-1	.	.	0
chr16	71496025	71502207	lconf	ECC	.	-1	-1	.	.	0
chr16	71545254	71565397	lconf	ECC	.	-1	-1	.	.	0
chr16	71595415	71605912	lconf	ECC	chr16	71599045	71599208	9	CM	163
chr16	71675841	71681926	lconf	ECC	.	-1	-1	.	.	0
chr16	71785756	71801019	lconf	ECC	.	-1	-1	.	.	0
chr16	71835488	71855647	lconf	ECC	.	-1	-1	.	.	0
chr16	71893735	71904684	lconf	ECC	.	-1	-1	.	.	0
chr16	72001981	72004639	lconf	ECC	.	-1	-1	.	.	0
chr16	72525793	72535863	lconf	ECC	.	-1	-1	.	.	0
chr16	72543198	72549254	lconf	ECC	chr16	72543947	72544049	12	CM	102
chr16	72607801	72640144	lconf	ECC	.	-1	-1	.	.	0
chr16	72704584	72709640	lconf	ECC	.	-1	-1	.	.	0
chr16	73072427	73079473	lconf	ECC	.	-1	-1	.	.	0
chr16	73098302	73103160	lconf	ECC	.	-1	-1	.	.	0
chr16	73113974	73121828	lconf	ECC	.	-1	-1	.	.	0
chr16	73294452	73311483	lconf	ECC	.	-1	-1	.	.	0
chr16	73566651	73579632	lconf	ECC	.	-1	-1	.	.	0
chr16	73603917	73626121	lconf	ECC	.	-1	-1	.	.	0
chr16	73684953	73685272	lconf	ECC	.	-1	-1	.	.	0
chr16	73690088	73694515	lconf	ECC	.	-1	-1	.	.	0
chr16	73863182	73866007	lconf	ECC	.	-1	-1	.	.	0
chr16	73931922	73943065	lconf	ECC	.	-1	-1	.	.	0
chr16	74160301	74170710	lconf	ECC	.	-1	-1	.	.	0
chr16	74308757	74316109	lconf	ECC	.	-1	-1	.	.	0
chr16	74319409	74323155	lconf	ECC	.	-1	-1	.	.	0
chr16	74361365	74368643	lconf	ECC	chr16	74361163	74361398	23	CM	33
chr16	74374597	74375928	lconf	ECC	.	-1	-1	.	.	0
chr16	74436220	74443578	lconf	ECC	.	-1	-1	.	.	0
chr16	74444622	74444757	lconf	ECC	.	-1	-1	.	.	0
chr16	74450636	74454453	lconf	ECC	.	-1	-1	.	.	0
chr16	74491843	74497641	lconf	ECC	.	-1	-1	.	.	0
chr16	74541100	74546650	lconf	ECC	.	-1	-1	.	.	0
chr16	74585849	74589028	lconf	ECC	.	-1	-1	.	.	0
chr16	74629501	74651355	lconf	ECC	.	-1	-1	.	.	0
chr16	74693879	74694583	lconf	ECC	.	-1	-1	.	.	0
chr16	74766185	74777812	lconf	ECC	.	-1	-1	.	.	0
chr16	74784104	74797910	lconf	ECC	.	-1	-1	.	.	0
chr16	74824002	74849544	lconf	ECC	.	-1	-1	.	.	0
chr16	74905489	74917832	lconf	ECC	.	-1	-1	.	.	0
chr16	75015499	75031098	lconf	ECC	.	-1	-1	.	.	0
chr16	75127557	75154074	lconf	ECC	.	-1	-1	.	.	0
chr16	75361515	75367721	lconf	ECC	.	-1	-1	.	.	0
chr16	75387389	75405600	lconf	ECC	.	-1	-1	.	.	0
chr16	75422343	75434993	lconf	ECC	.	-1	-1	.	.	0
chr16	75468644	75487859	lconf	ECC	.	-1	-1	.	.	0
chr16	75496444	75513016	lconf	ECC	.	-1	-1	.	.	0
chr16	75519899	75537729	lconf	ECC	.	-1	-1	.	.	0
chr16	75548772	75551866	lconf	ECC	.	-1	-1	.	.	0
chr16	75586336	75592309	lconf	ECC	.	-1	-1	.	.	0
chr16	75624008	75636848	lconf	ECC	chr16	75624532	75624628	9	CM	96
chr16	75624008	75636848	lconf	ECC	chr16	75629045	75629145	4	CM	100
chr16	75624008	75636848	lconf	ECC	chr16	75636188	75636288	4	CM	100
chr16	75659906	75664538	lconf	ECC	.	-1	-1	.	.	0
chr16	75777109	75800710	lconf	ECC	.	-1	-1	.	.	0
chr16	75920993	75926709	lconf	ECC	.	-1	-1	.	.	0
chr16	76746500	76746948	lconf	ECC	.	-1	-1	.	.	0
chr16	76824750	76837010	lconf	ECC	.	-1	-1	.	.	0
chr16	77079498	77098434	lconf	ECC	.	-1	-1	.	.	0
chr16	77135717	77140437	lconf	ECC	.	-1	-1	.	.	0
chr16	77203778	77215973	lconf	ECC	.	-1	-1	.	.	0
chr16	77320513	77322029	lconf	ECC	.	-1	-1	.	.	0
chr16	77526281	77546148	lconf	ECC	.	-1	-1	.	.	0
chr16	77658387	77664589	lconf	ECC	.	-1	-1	.	.	0
chr16	77795950	77803544	lconf	ECC	.	-1	-1	.	.	0
chr16	77864513	77869597	lconf	ECC	.	-1	-1	.	.	0
chr16	77908231	77927950	lconf	ECC	.	-1	-1	.	.	0
chr16	78189826	78201872	lconf	ECC	.	-1	-1	.	.	0
chr16	78426910	78434091	lconf	ECC	.	-1	-1	.	.	0
chr16	78466665	78478810	lconf	ECC	.	-1	-1	.	.	0
chr16	78733896	78746351	lconf	ECC	.	-1	-1	.	.	0
chr16	78901571	78905494	lconf	ECC	.	-1	-1	.	.	0
chr16	78928502	78938042	lconf	ECC	.	-1	-1	.	.	0
chr16	79413264	79414739	lconf	ECC	.	-1	-1	.	.	0
chr16	79421978	79439464	lconf	ECC	.	-1	-1	.	.	0
chr16	80334325	80349128	lconf	ECC	.	-1	-1	.	.	0
chr16	80350590	80355122	lconf	ECC	.	-1	-1	.	.	0
chr16	80644099	80645826	lconf	ECC	.	-1	-1	.	.	0
chr16	80836717	80837067	lconf	ECC	chr16	80836718	80837067	0	CM	349
chr16	81000282	81004009	lconf	ECC	.	-1	-1	.	.	0
chr16	81047611	81049374	lconf	ECC	.	-1	-1	.	.	0
chr16	81085199	81112907	lconf	ECC	.	-1	-1	.	.	0
chr16	81119761	81134322	lconf	ECC	chr16	81122177	81122679	12	CM	502
chr16	81164194	81174362	lconf	ECC	.	-1	-1	.	.	0
chr16	81200795	81204130	lconf	ECC	.	-1	-1	.	.	0
chr16	81248199	81267729	lconf	ECC	chr16	81260576	81260712	3	CM	136
chr16	81288350	81298586	lconf	ECC	.	-1	-1	.	.	0
chr16	81414119	81420284	lconf	ECC	.	-1	-1	.	.	0
chr16	81736747	81749349	lconf	ECC	.	-1	-1	.	.	0
chr16	81751994	81761157	lconf	ECC	.	-1	-1	.	.	0
chr16	81787498	81808501	lconf	ECC	.	-1	-1	.	.	0
chr16	82494898	82513224	lconf	ECC	.	-1	-1	.	.	0
chr16	83533780	83540791	lconf	ECC	.	-1	-1	.	.	0
chr16	83602016	83620317	lconf	ECC	.	-1	-1	.	.	0
chr16	83874049	83881394	lconf	ECC	.	-1	-1	.	.	0
chr16	84018467	84038136	lconf	ECC	.	-1	-1	.	.	0
chr16	84433464	84452605	lconf	ECC	.	-1	-1	.	.	0
chr16	84522292	84542940	lconf	ECC	.	-1	-1	.	.	0
chr16	84634757	84638115	lconf	ECC	.	-1	-1	.	.	0
chr16	84708280	84715054	lconf	ECC	.	-1	-1	.	.	0
chr16	84721175	84736891	lconf	ECC	.	-1	-1	.	.	0
chr16	84782637	84808625	lconf	ECC	.	-1	-1	.	.	0
chr16	84892962	84912049	lconf	ECC	.	-1	-1	.	.	0
chr16	84947504	84951792	lconf	ECC	.	-1	-1	.	.	0
chr16	84998997	85017079	lconf	ECC	.	-1	-1	.	.	0
chr16	85030633	85053995	lconf	ECC	chr16	85031316	85031427	hconf	Mol	111
chr16	85255935	85263685	lconf	ECC	.	-1	-1	.	.	0
chr16	85691733	85694338	lconf	ECC	.	-1	-1	.	.	0
chr16	85755870	85773824	lconf	ECC	.	-1	-1	.	.	0
chr16	85775260	85794506	lconf	ECC	.	-1	-1	.	.	0
chr16	85820908	85831871	lconf	ECC	.	-1	-1	.	.	0
chr16	86243509	86250726	lconf	ECC	.	-1	-1	.	.	0
chr16	86750372	86758333	lconf	ECC	.	-1	-1	.	.	0
chr16	87092072	87100280	lconf	ECC	.	-1	-1	.	.	0
chr16	87116049	87118771	lconf	ECC	.	-1	-1	.	.	0
chr16	87193458	87204990	lconf	ECC	.	-1	-1	.	.	0
chr16	87258582	87269239	lconf	ECC	chr16	87258580	87269239	78	CM	10657
chr16	87450000	87451000	lconf	ECC	.	-1	-1	.	.	0
chr16	87454500	87459500	lconf	ECC	.	-1	-1	.	.	0
chr16	87568894	87591666	hconf	ECC	.	-1	-1	.	.	0
chr16	87661300	87661634	lconf	ECC	chr16	87661300	87661634	84	CM	334
chr16	87693107	87693937	lconf	ECC	chr16	87693107	87693937	105	CM	830
chr16	87779719	87787235	lconf	ECC	.	-1	-1	.	.	0
chr16	87800334	87805581	lconf	ECC	.	-1	-1	.	.	0
chr16	87807915	87813549	lconf	ECC	chr16	87812266	87812570	hconf	Mol	304
chr16	87889094	87905557	lconf	ECC	.	-1	-1	.	.	0
chr16	87929233	87962073	lconf	ECC	.	-1	-1	.	.	0
chr16	88490339	88505136	lconf	ECC	.	-1	-1	.	.	0
chr16	88626605	88627070	lconf	ECC	.	-1	-1	.	.	0
chr16	88666452	88667258	lconf	ECC	.	-1	-1	.	.	0
chr16	89093093	89106576	lconf	ECC	chr16	89105034	89105097	4	CM	63
chr16	89093093	89106576	lconf	ECC	chr16	89105372	89105472	6	CM	100
chr16	89205095	89205215	lconf	ECC	.	-1	-1	.	.	0
chr16	89218806	89224291	lconf	ECC	.	-1	-1	.	.	0
chr16	89240544	89258767	lconf	ECC	chr16	89258636	89258788	474	CM	131
chr16	89528395	89531376	lconf	ECC	.	-1	-1	.	.	0
chr16	89592187	89606946	lconf	ECC	.	-1	-1	.	.	0
chr16	89626457	89628029	lconf	ECC	.	-1	-1	.	.	0
chr16	89649641	89676526	lconf	ECC	.	-1	-1	.	.	0
chr16	89750286	89756435	lconf	ECC	.	-1	-1	.	.	0
chr16	89821392	89833206	lconf	ECC	.	-1	-1	.	.	0
chr16	89941397	89955414	lconf	ECC	.	-1	-1	.	.	0
chr16	90080226	90081828	lconf	ECC	.	-1	-1	.	.	0
chr16	90126741	90136714	lconf	ECC	.	-1	-1	.	.	0
chr16	90168032	90170946	lconf	ECC	.	-1	-1	.	.	0
